# Supplementary material for: Identification of therapeutic targets applicable to clinical strategies in ovarian cancer
Source: BMC Cancer. 2016 Aug 24;16(1):678. doi: 10.1186/s12885-016-2675-5 (PMC4997769; doi:10.1186/s12885-016-2675-5)
Supplement: Additional file 1: Table S1. — Qiagen siRNA IDs, their sequences, and plate layout. (XLS 53 kb) [file 12885_2016_2675_MOESM1_ESM.xls]

## Sheet: Flexiplate 100 pmol SO 01409130
Entrez Gene Id	NCBI gene symbol	Gene Description	mRNA Accessions	siRNA Target Sequence	Product Id	Product Name
115701	ALPK2	alpha-kinase 2	NM_052947	CCAGTTATAGTTCAATTGTGA	SI02660581	Hs_ALPK2_6
115701	ALPK2	alpha-kinase 2	NM_052947	CAGGGATGGGAAAGAAATAAA	SI02665516	Hs_ALPK2_7
6790	AURKA	aurora kinase A	NM_003600 NM_198433 NM_198434 NM_198435 NM_198436 NM_198437	CACCTTCGGCATCCTAATATT	SI02223305	Hs_STK6_5
6790	AURKA	aurora kinase A	NM_003600 NM_198433 NM_198434 NM_198435 NM_198436 NM_198437	TCCCAGCGCATTCCTTTGCAA	SI03114111	Hs_AURKA_1
23476	BRD4	bromodomain containing 4	NM_014299 NM_058243	CCGGCCTGTGAAACCTCCAAA	SI03190845	Hs_BRD4_6
23476	BRD4	bromodomain containing 4	NM_014299 NM_058243	TGGCGTTTCCACGGTACCAAA	SI03238361	Hs_BRD4_7
701	BUB1B	budding uninhibited by benzimidazoles 1 homolog beta (yeast)	NM_001211	ACGAGAATACCTAATATGTGA	SI00605010	Hs_BUB1B_5
701	BUB1B	budding uninhibited by benzimidazoles 1 homolog beta (yeast)	NM_001211	CAGATTTAGCACATTTACTAT	SI00605017	Hs_BUB1B_6
8621	CDK13	cyclin-dependent kinase 13	NM_003718 NM_031267	AACGACGTAGTTTCATTGGAA	SI02621969	Hs_CDC2L5_5
8621	CDK13	cyclin-dependent kinase 13	NM_003718 NM_031267	TCAGAGTATTATCAATATGAA	SI02621976	Hs_CDC2L5_6
23097	CDK19	cyclin-dependent kinase 19	NM_015076	CACTGTCGTCAGGAAGATATA	SI02224621	Hs_CDC2L6_5
23097	CDK19	cyclin-dependent kinase 19	NM_015076	GAGGATTTGTTTGAGTACGAA	SI02224628	Hs_CDC2L6_6
8317	CDC7	cell division cycle 7 homolog (S. cerevisiae)	NM_001134419 NM_001134420 NM_003503	TAGGTCAGTATATCTACCTAA	SI00052640	Hs_CDC7_1
8317	CDC7	cell division cycle 7 homolog (S. cerevisiae)	NM_001134419 NM_001134420 NM_003503	TAGAGTTATGAGCTAGGTATA	SI00052647	Hs_CDC7_2
1022	CDK7	cyclin-dependent kinase 7	NM_001799	CCGGATGGCTCTGGACGTGAA	SI00287392	Hs_CDK7_5
1022	CDK7	cyclin-dependent kinase 7	NM_001799	GAGGCTTTAAGGTAGCTTTAA	SI00287399	Hs_CDK7_6
1455	CSNK1G2	casein kinase 1, gamma 2	NM_001319	AAGAATCTCTATACAAATGAA	SI00605171	Hs_CSNK1G2_5
1455	CSNK1G2	casein kinase 1, gamma 2	NM_001319	TAGGAAAGAATCTCTATACAA	SI00605178	Hs_CSNK1G2_6
166614	DCLK2	doublecortin-like kinase 2	NM_001040260 NM_001040261 NM_152619 NR_036614	CCGCACTATCTACACCATCGA	SI00154987	Hs_DCAMKL2_2
166614	DCLK2	doublecortin-like kinase 2	NM_001040260 NM_001040261 NM_152619 NR_036614	CTGAGCTTGACCGTTGCATAA	SI00154994	Hs_DCAMKL2_3
85443	DCLK3	doublecortin-like kinase 3	NM_033403 XM_047355 XM_940612	CTCGAGAATCACAGAGCGGAA	SI00359919	Hs_DCAMKL3_3
85443	DCLK3	doublecortin-like kinase 3	NM_033403 XM_047355 XM_940612	GAGGAAACTGTTTAACCTCAA	SI00359926	Hs_DCAMKL3_4
4921	DDR2	discoidin domain receptor tyrosine kinase 2	NM_001014796 NM_006182	ACGAAACTGTTTAGTGGGTAA	SI00085253	Hs_DDR2_1
4921	DDR2	discoidin domain receptor tyrosine kinase 2	NM_001014796 NM_006182	CCGGTTCATTCCAGTCACCGA	SI00085260	Hs_DDR2_2
2047	EPHB1	EPH receptor B1	NM_004441	ATGGCCCTGGATTATCTACTA	SI02223557	Hs_EPHB1_5
2047	EPHB1	EPH receptor B1	NM_004441	GCGGGATGATGTGACCTACAA	SI02223564	Hs_EPHB1_6
10595	ERN2	endoplasmic reticulum to nucleus signaling 2	NM_033266	AAGGATGAAACTGGCTTCTAT	SI02225181	Hs_ERN2_5
10595	ERN2	endoplasmic reticulum to nucleus signaling 2	NM_033266	CTGGTTCGGCGGGAAGTTCAA	SI00145978	Hs_ERN2_3
2241	FER	fer (fps/fes related) tyrosine kinase	NM_005246	CAGATAGATCCTAGTACAGAA	SI00287756	Hs_FER_5
2241	FER	fer (fps/fes related) tyrosine kinase	NM_005246	CAGAACAACTTAGTAGGATAA	SI02622067	Hs_FER_6
2268	FGR	Gardner-Rasheed feline sarcoma viral (v-fgr) oncogene homolog	NM_001042729 NM_001042747 NM_005248	CAGACCTTGTCTAGTTATTTA	SI00074473	Hs_FGR_1
2268	FGR	Gardner-Rasheed feline sarcoma viral (v-fgr) oncogene homolog	NM_001042729 NM_001042747 NM_005248	TTGATTCTGTAAATAAGTAAA	SI00074494	Hs_FGR_4
2870	GRK6	G protein-coupled receptor kinase 6	NM_001004105 NM_001004106 NM_002082	AAGGATGTTCTGGACATTGAA	SI00605458	Hs_GRK6_9
2870	GRK6	G protein-coupled receptor kinase 6	NM_001004105 NM_001004106 NM_002082	CAGCATCTACTTCAACCGTTT	SI00032487	Hs_GRK6_3
2931	GSK3A	glycogen synthase kinase 3 alpha	NM_019884	CCGGGTGTAAATAGATTGTTA	SI00288554	Hs_GSK3A_5
2931	GSK3A	glycogen synthase kinase 3 alpha	NM_019884	CAGGGAACTAGTCGCCATCAA	SI00124565	Hs_GSK3A_1
2986	GUCY2F	guanylate cyclase 2F, retinal	NM_001522	ACCGTTGTTTGGAACCATCTA	SI00026271	Hs_GUCY2F_1
2986	GUCY2F	guanylate cyclase 2F, retinal	NM_001522	CTGGAGTTCGATCAAGTTTCA	SI00026285	Hs_GUCY2F_3
147746	HIPK4	homeodomain interacting protein kinase 4	NM_144685	CAGGTGCGCTACATCTGCGAA	SI00152530	Hs_HIPK4_2
147746	HIPK4	homeodomain interacting protein kinase 4	NM_144685	CAGAAAGATAGTTATCCAGAA	SI00152544	Hs_HIPK4_4
3645	INSRR	insulin receptor-related receptor	NM_014215	TTGGAAGGTGACGTCCATCAA	SI00103621	Hs_INSRR_1
3645	INSRR	insulin receptor-related receptor	NM_014215	ACCCGTAATAGCAGCAGCATA	SI00103628	Hs_INSRR_2
3702	ITK	IL2-inducible T-cell kinase	NM_005546	CAGGACTTTAGTAGAGACTGA	SI02622116	Hs_ITK_5
3702	ITK	IL2-inducible T-cell kinase	NM_005546	CTGGTGAGTTAAGTAAGATTA	SI02622123	Hs_ITK_6
8844	KSR1	kinase suppressor of ras 1	NM_014238 XM_290793	CAAGACGTCTCTGGACATCAA	SI02650361	Hs_KSR_13
8844	KSR1	kinase suppressor of ras 1	NM_014238 XM_290793	CCGGTGGACAGAGCAGCCGAA	SI02650368	Hs_KSR_14
283455	KSR2	kinase suppressor of ras 2	NM_173598	CAGGCTTACCGTGGACGCCTA	SI02665544	Hs_KSR2_5
283455	KSR2	kinase suppressor of ras 2	NM_173598	AAGGAAATCCATTACTTCAAA	SI02665551	Hs_KSR2_6
120892	LRRK2	leucine-rich repeat kinase 2	NM_198578 XM_058513	ATCGAAATGCACTATCATATA	SI00624519	Hs_LRRK2_1
120892	LRRK2	leucine-rich repeat kinase 2	NM_198578 XM_058513	CTCGTCGACTTATACGTGTAA	SI00624526	Hs_LRRK2_2
5609	MAP2K7	mitogen-activated protein kinase kinase 7	NM_145185	AAAGATGACAGTGGCGATTGT	SI00300720	Hs_MAP2K7_1
5609	MAP2K7	mitogen-activated protein kinase kinase 7	NM_145185	CAGGAAGAGACCAAAGTATAA	SI02660588	Hs_MAP2K7_9
6885	MAP3K7	mitogen-activated protein kinase kinase kinase 7	NM_003188 NM_145331 NM_145332 NM_145333	AAAGCGTTTATTGTAGAGCTT	SI00300741	Hs_MAP3K7_5
6885	MAP3K7	mitogen-activated protein kinase kinase kinase 7	NM_003188 NM_145331 NM_145332 NM_145333	CCCGTGTGAACCATCCTAATA	SI02223158	Hs_MAP3K7_6
1326	MAP3K8	mitogen-activated protein kinase kinase kinase 8	NM_001244134 NM_005204	AAGGATAATAGAGTAGCCTAA	SI02777362	Hs_MAP3K8_7
1326	MAP3K8	mitogen-activated protein kinase kinase kinase 8	NM_001244134 NM_005204	TGCCATGTTTGCTCTAAATTA	SI00073759	Hs_MAP3K8_2
4140	MARK3	MAP/microtubule affinity-regulating kinase 3	NM_001128918 NM_001128919 NM_001128920 NM_001128921 NM_002376	AACGGCGAACCGCAACATATA	SI02621941	Hs_MARK3_5
4140	MARK3	MAP/microtubule affinity-regulating kinase 3	NM_001128918 NM_001128919 NM_001128920 NM_001128921 NM_002376	CACGACGAAATACTTATGTTT	SI02660028	Hs_MARK3_7
167359	NIM1	serine/threonine-protein kinase NIM1	NM_153361	CGGAATCGACTGCATCATGAA	SI00156058	Hs_MGC42105_2
167359	NIM1	serine/threonine-protein kinase NIM1	NM_153361	AACGGATAGGCTTCTACCGAA	SI00156065	Hs_MGC42105_3
2872	MKNK2	MAP kinase interacting serine/threonine kinase 2	NM_017572 NM_199054	CCGCTTCTACCTGGTGTTTGA	SI00288477	Hs_MKNK2_5
2872	MKNK2	MAP kinase interacting serine/threonine kinase 2	NM_017572 NM_199054	ACGGTGAACGGCCATGTGTTA	SI02758462	Hs_MKNK2_7
4751	NEK2	NIMA (never in mitosis gene a)-related kinase 2	NM_001204182 NM_001204183 NM_002497	TACGAGGATGTTAAACTTAAA	SI00605640	Hs_NEK2_5
4751	NEK2	NIMA (never in mitosis gene a)-related kinase 2	NM_001204182 NM_001204183 NM_002497	TTACGAGGATGTTAAACTTAA	SI00605647	Hs_NEK2_6
51701	NLK	nemo-like kinase	NM_016231	TTGGTGTTGTCTGGTCAGTAA	SI02224726	Hs_NLK_5
51701	NLK	nemo-like kinase	NM_016231	GTGTGTGTTATGGACAATTAA	SI00114583	Hs_NLK_2
9891	NUAK1	NUAK family, SNF1-like kinase, 1	NM_014840	TAGGGATTTACTGGCATGGTA	SI02224572	Hs_ARK5_5
9891	NUAK1	NUAK family, SNF1-like kinase, 1	NM_014840	CGGCAGGACTCTTATCTTAAA	SI00108388	Hs_ARK5_1
5159	PDGFRB	platelet-derived growth factor receptor, beta polypeptide	NM_002609	CCGAGCAACTTTGATCAACGA	SI00605738	Hs_PDGFRB_5
5159	PDGFRB	platelet-derived growth factor receptor, beta polypeptide	NM_002609	CTGCCGAGCAACTTTGATCAA	SI00605745	Hs_PDGFRB_6
5165	PDK3	pyruvate dehydrogenase kinase, isozyme 3	NM_001142386 NM_005391	TTCATTAGCACTAACATCCAA	SI00287560	Hs_PDK3_5
5165	PDK3	pyruvate dehydrogenase kinase, isozyme 3	NM_001142386 NM_005391	CTCGTTACTTTGGGTAAAGAA	SI02665355	Hs_PDK3_7
118788	PIK3AP1	phosphoinositide-3-kinase adaptor protein 1	NM_152309	AAGTACGACTGTAGTTATCTA	SI00154322	Hs_PIK3AP1_3
118788	PIK3AP1	phosphoinositide-3-kinase adaptor protein 1	NM_152309	TCCCATGGGATTATTCTCTAT	SI00154329	Hs_PIK3AP1_4
139728	PNCK	pregnancy up-regulated non-ubiquitously expressed CaM kinase	NM_001039582 NM_001135740 NM_198452	CTCGAAGATCATGGTCTCTGA	SI02622529	Hs_PNCK_5
139728	PNCK	pregnancy up-regulated non-ubiquitously expressed CaM kinase	NM_001039582 NM_001135740 NM_198452	CCAAACCAATAAAGAAAGATA	SI02779420	Hs_PNCK_6
5578	PRKCA	protein kinase C, alpha	NM_002737	AACCATCCGCTCCACACTAAA	SI00301308	Hs_PRKCA_5
5578	PRKCA	protein kinase C, alpha	NM_002737	CGCAGTGGAATGAGTCCTTTA	SI00605927	Hs_PRKCA_6
5579	PRKCB	protein kinase C, beta	NM_002738	CAAGAGCTAAGTAGATGTGTA	SI00605941	Hs_PRKCB1_5
5579	PRKCB	protein kinase C, beta	NM_002738 NM_212535	CCGGATGAAACTGACCGATTT	SI00605948	Hs_PRKCB1_6
5979	RET	ret proto-oncogene	NM_000323 NM_020629 NM_020630 NM_020975	CCGCTGGTGGACTGTAATAAT	SI02224985	Hs_RET_9
5979	RET	ret proto-oncogene	NM_000323 NM_020629 NM_020630 NM_020975	TAGGCTGGTTCTCAACCGGAA	SI02224992	Hs_RET_10
25778	DSTYK	dual serine/threonine and tyrosine protein kinase	NM_015375 NM_199462	TAGAGCTTGTTTGATGTTAAA	SI00703563	Hs_RIPK5_1
25778	DSTYK	dual serine/threonine and tyrosine protein kinase	NM_015375 NM_199462	TTGCTTCATCGTAAACCTAAA	SI00703570	Hs_RIPK5_2
10110	SGK2	serum/glucocorticoid regulated kinase 2	NM_001199264 NM_016276 NM_170693	CAGGGCCAATGGGAACATCAA	SI02224747	Hs_SGK2_9
10110	SGK2	serum/glucocorticoid regulated kinase 2	NM_001199264 NM_016276 NM_170693	TGGGTACGTGACTATCCCTAA	SI02224754	Hs_SGK2_10
202374	STK32A	serine/threonine kinase 32A	NM_001112724 NM_145001	CCGGATAGTATAAATCGAGGA	SI00735231	Hs_STK32A_1
202374	STK32A	serine/threonine kinase 32A	NM_001112724 NM_145001	ATGGGTGTTTCTGCCCGGATA	SI00735238	Hs_STK32A_2
27148	STK36	serine/threonine kinase 36	NM_001243313 NM_015690	ATCCCTGTTTATGTTGATTCA	SI02758994	Hs_STK36_5
27148	STK36	serine/threonine kinase 36	NM_001243313 NM_015690	TGCCAGCTCTTTCTTATTCTA	SI02759001	Hs_STK36_6
57551	TAOK1	TAO kinase 1	NM_020791 NM_025142	AAGGATCGGGATAGCAGTATA	SI00739403	Hs_TAOK1_1
57551	TAOK1	TAO kinase 1	NM_020791	CAGCTGGAATATAATAAGCGA	SI00739410	Hs_TAOK1_2
7010	TEK	TEK tyrosine kinase, endothelial	NM_000459	ACGGGCCAGATTGTAAGCTTA	SI00604912	Hs_TEK_5
7010	TEK	TEK tyrosine kinase, endothelial	NM_000459	TCGGTGCTACTTAACAACTTA	SI00604919	Hs_TEK_6
9874	TLK1	tousled-like kinase 1	NM_001136554 NM_001136555 NM_012290	GACGCTGTTTGGCATATCGAA	SI00098973	Hs_TLK1_1
9874	TLK1	tousled-like kinase 1	NM_001136554 NM_001136555 NM_012290	AAGCCATTTGGTCACAATCAA	SI00098980	Hs_TLK1_2
8295	TRRAP	transformation/transcription domain-associated protein	NM_001244580 NM_003496	AAGATTCGACAGCAAGTTAAA	SI00052584	Hs_TRRAP_1
8295	TRRAP	transformation/transcription domain-associated protein	NM_001244580 NM_003496	CTGGCGCACATTATCGCCAAA	SI00052591	Hs_TRRAP_2
81629	TSSK3	testis-specific serine kinase 3	NM_052841	ATCCTCCGGCCTTCAATTGAA	SI03047765	Hs_TSSK3_1
81629	TSSK3	testis-specific serine kinase 3	NM_052841	CTGGAGTCTGCCGACGGGAAA	SI03097360	Hs_TSSK3_2
7465	WEE1	WEE1 homolog (S. pombe)	NM_001143976 NM_003390	CACTGGTAAAGCATTCAGTAT	SI00302211	Hs_WEE1_5
7465	WEE1	WEE1 homolog (S. pombe)	NM_001143976 NM_003390	CAAGACCTGCTAAGAGAATTA	SI02758791	Hs_WEE1_8
65125	WNK1	WNK lysine deficient protein kinase 1	NM_001184985 NM_014823 NM_018979 NM_213655	CTAGAGGATCTTGATGCTCAA	SI00288547	Hs_WNK1_5
65125	WNK1	WNK lysine deficient protein kinase 1	NM_001184985 NM_014823 NM_018979 NM_213655	CTGCGACGACTACGAGATAAA	SI02622389	Hs_WNK1_6
2064	ERBB2	v-erb-b2 erythroblastic leukemia viral oncogene homolog 2, neuro/glioblastoma derived oncogene homolog (avian)	NM_001005862 NM_004448	AAGTGTGCACCGGCACAGACA	SI00300195	Hs_ERBB2_9
2064	ERBB2	v-erb-b2 erythroblastic leukemia viral oncogene homolog 2, neuro/glioblastoma derived oncogene homolog (avian)	NM_001005862 NM_004448	AACAAAGAAATCTTAGACGAA	SI02223571	Hs_ERBB2_14
5347	PLK1	polo-like kinase 1	NM_005030	CCGGATCAAGAAGAATGAATA	SI02223837	Hs_PLK1_6
5347	PLK1	polo-like kinase 1	NM_005030	CGCGGGCAAGATTGTGCCTAA	SI02223844	Hs_PLK1_7
6240	RRM1	ribonucleotide reductase M1	NM_001033	AACGGATATATTGAGAATCAA	SI00020741	Hs_RRM1_1
6240	RRM1	ribonucleotide reductase M1	NM_001033	ATCGCCTGAATTCTGCTATTA	SI03048339	Hs_RRM1_5
	1	2	3	4	5	6	7	8	9	10	11	12	13	14	15	16	17	18	19	20	21	22	23	24
A	Cells Only	Cells Only	Cells Only	Cells Only	Cells Only	Cells Only	Cells Only	Cells Only	Cells Only	Cells Only	Cells Only	Cells Only	Cells Only	Cells Only	Cells Only	Cells Only	Cells Only	Cells Only	Cells Only	Cells Only	Cells Only	Cells Only	Cells Only	Cells Only	A
B	Cells Only	Cells Only	Cells Only	Cells Only	siNeg	siNeg	siNeg	siNeg	siNeg	siNeg	siNeg	siNeg	siNeg	siNeg	siNeg	siNeg	siNeg	siNeg	siNeg	siNeg	Cells Only	Cells Only	Cells Only	Cells Only	B
C	Cells Only	Cells Only	Cells Only	Cells Only	siNeg	siNeg	siNeg	siNeg	siNeg	siNeg	siNeg	siNeg	siNeg	siNeg	siNeg	siNeg	siNeg	siNeg	siNeg	siNeg	Cells Only	Cells Only	Cells Only	Cells Only	C
D	Cells Only	Cells Only	Cells Only	Cells Only	siNeg	siNeg	Hs.ALPK2.6	Hs.ALPK2.7	Hs_STK6_5	HS.AURKA_1	Hs_BRD4_6	Hs_BRD4_7	Hs.BUB1B_5	Hs.BUB1B_6	Hs.CDC2L5_5	Hs.CDC2L5_6	Hs.CDC2L6_5	Hs.CDC2L6_6	siNeg	siNeg	Cells Only	Cells Only	Cells Only	Cells Only	D
E	Cells Only	Cells Only	Cells Only	Cells Only	siNeg	siNeg	Hs_CDC7_1	Hs_CDC7_2	Hs_CDK7_5	Hs_CDK7_6	Hs.CSNK1G2_5	Hs.CSNK1G2_6	Hs_DCAMKL2_2	Hs_DCAMKL2_3	Hs_DCAMKL3_3	Hs_DCAMKL3_4	Hs_DDR2_1	Hs_DDR2_2	siNeg	siNeg	Cells Only	Cells Only	Cells Only	Cells Only	E
F	Cells Only	Cells Only	Cells Only	Cells Only	siNeg	siNeg	Hs_EPHB1_5	Hs_EPHB1_6	Hs_ERN2_5	Hs_ERN2_3	Hs_FER_5	Hs_FER_6	Hs_FGR_1	Hs_FGR_4	Hs_GRK6_9	Hs_GRK6_3	Hs_GSK3A_5	Hs_GSK3A_1	siNeg	siNeg	Cells Only	Cells Only	Cells Only	Cells Only	F
G	Cells Only	Cells Only	Cells Only	Cells Only	siNeg	siNeg	Hs_GUCY2F_1	Hs_GUCY2F_3	Hs_HIPK4_2	Hs_HIPK4_4	Hs_INSRR_1	Hs_INSRR_2	Hs_ITK_5	Hs_ITK_6	Hs_KSR_13	Hs_KSR_14	Hs_KSR2_5	Hs_KSR2_6	siNeg	siNeg	Cells Only	Cells Only	Cells Only	Cells Only	G
H	Cells Only	Cells Only	Cells Only	Cells Only	siNeg	siNeg	Hs_LRRK2_1	Hs_LRRK2_2	Hs_MAP2K7_1	Hs_MAP2K7_9	Hs_MAP3K7_5	Hs_MAP3K7_6	Hs_MAP3K8_7	Hs_MAP3K8_2	Hs_MARK3_5	Hs_MARK3_7	Hs_MGC42105_2	Hs_MGC42105_3	siNeg	siNeg	Cells Only	Cells Only	Cells Only	Cells Only	H
I	Cells Only	Cells Only	Cells Only	Cells Only	siPos	siPos	Hs_MKNK2_5	Hs_MKNK2_7	Hs_NEK2_5	Hs_NEK2_6	Hs_NLK_5	Hs_NLK_2	Hs_ARK5_5	Hs_ARK5_1	Hs_PDGFRB_5	Hs_PDGFRB_6			siPos	siPos	Cells Only	Cells Only	Cells Only	Cells Only	I
J	Cells Only	Cells Only	Cells Only	Cells Only	siPos	siPos	Hs_PDK3_5	Hs_PDK3_7	Hs_PIK3AP1_3	Hs_PIK3AP1_4	Hs_PNCK_5	Hs_PNCK_6	Hs_PRKCA_5	Hs_PRKCA_6	Hs_PRKCB1_5	Hs_PRKCB1_6			siPos	siPos	Cells Only	Cells Only	Cells Only	Cells Only	J
K	Cells Only	Cells Only	Cells Only	Cells Only	siPos	siPos	Hs_RET_9	Hs_RET_10	Hs_RIPK5_1	Hs_RIPK5_2	Hs_SGK2_9	Hs_SGK2_10	Hs_STK32A_1	Hs_STK32A_2	Hs_STK36_5	Hs_STK36_6			siPos	siPos	Cells Only	Cells Only	Cells Only	Cells Only	K
L	Cells Only	Cells Only	Cells Only	Cells Only	siPos	siPos	Hs_TAOK1_1	Hs_TAOK1_2	Hs_TEK_5	Hs_TEK_6	Hs_TLK1_1	Hs_TLK1_2	Hs_TRRAP_1	Hs_TRRAP_2	Hs_TSSK3_1	Hs_TSSK3_2			siPos	siPos	Cells Only	Cells Only	Cells Only	Cells Only	L
M	Cells Only	Cells Only	Cells Only	Cells Only	siPos	siPos	Hs_WEE1_5	Hs_WEE1_8	Hs_WNK1_5	Hs_WNK1_6	Hs_ERBB2_9	Hs_ERBB2_14	Hs_PLK1_6	Hs_PLK1_7	Hs_RRM1_1	Hs_RRM1_5			siPos	siPos	Cells Only	Cells Only	Cells Only	Cells Only	M
N	Cells Only	Cells Only	Cells Only	Cells Only	siPos	siPos	siPos	siPos	siPos	siPos	siPos	siPos	siPos	siPos	siPos	siPos	siPos	siPos	siPos	siPos	Cells Only	Cells Only	Cells Only	Cells Only	N
O	Cells Only	Cells Only	Cells Only	Cells Only	siPos	siPos	siPos	siPos	siPos	siPos	siPos	siPos	siPos	siPos	siPos	siPos	siPos	siPos	siPos	siPos	Cells Only	Cells Only	Cells Only	Cells Only	O
P	Cells Only	Cells Only	Cells Only	Cells Only	Cells Only	Cells Only	Cells Only	Cells Only	Cells Only	Cells Only	Cells Only	Cells Only	Cells Only	Cells Only	Cells Only	Cells Only	Cells Only	Cells Only	Cells Only	Cells Only	Cells Only	Cells Only	Cells Only	Cells Only	P
	1	2	3	4	5	6	7	8	9	10	11	12	13	14	15	16	17	18	19	20	21	22	23	24
