# Supplementary material for: Identification of therapeutic targets applicable to clinical strategies in ovarian cancer
Source: BMC Cancer. 2016 Aug 24;16(1):678. doi: 10.1186/s12885-016-2675-5 (PMC4997769; doi:10.1186/s12885-016-2675-5)
Supplement: Additional file 2: Table S3. — Candidate shRNAs identified in Ovcar5. (XLS 426 kb) [file 12885_2016_2675_MOESM2_ESM.xls]

## Sheet: A2780
Symbol	shRNA name	GeneID	Day 4 vs Day 0		Day 7 vs Day 0
			Fold change	P value	Fold change	P value
AATK	NM_001080395_bp506_L	9625	0.306997	0.0271431	0.304979	0.0278787
ACVRL1	NM_000020_bp1687_L	94	0.362455	0.0186736	0.265304	0.0284673
ADCK2	NM_052853_bp448_L	90956	0.165506	0.0205044	0.133328	0.0267506
ADRBK2	NM_005160_bp1309_L	157	0.577324	0.0199312	0.272818	1.17495e-08
AKT3	NM_005465_bp2032_L	10000	0.0627702	4.30061e-06	0.043289	4.36617e-06
ALK	NM_004304_bp5429_L	238	0.541913	0.0230295	0.456855	0.00191828
ALPK1	NM_001102406_bp300_L	80216	0.33507	0.0335143	0.0904278	0.00368563
ALPK1	NM_001102406_bp1843_L	80216	0.456207	0.0442874	0.391205	0.0228147
ALPK2	NM_052947_bp3965_L	115701	0.278084	0.00362309	0.333105	0.0107496
ATM	NM_000051_bp737_L	472	0.187957	0.000359106	0.215195	0.0015137
ATM	NM_000051_bp519_L	472	0.29594	0.00230854	0.345695	0.0141977
ATM	NM_000051_bp578_L	472	0.336132	0.000821688	0.396733	0.012816
AURKA	NM_003600_bp458_L	6790	0.224742	0.0279232	0.177816	0.00706748
AXL	NM_021913.3_bp4385_L	558	0.435369	0.0101347	0.432259	0.00383453
BMPR2	NM_001204_bp3841_L	659	0.252587	0.0486082	0.132716	0.000408038
BMX	NM_203281.2_bp503_L	660	0.250554	0.00751263	0.108723	5.58822e-06
BMX	NM_203281.2_bp589_L	660	0.442768	0.0536805	0.326035	0.0211527
BRAF	NM_004333_bp1157_L	673	0.514207	0.00992077	0.289268	0.000445954
BRAF	NM_004333_bp2425_L	673	0.291233	0.00681948	0.298426	0.0111751
BRSK1	NM_032430_bp844_L	84446	0.0387854	6.6967e-06	0.0527376	2.60295e-07
BRSK2	NM_003957_bp2121_L	9024	0.202452	0.0150983	0.0670571	0.00117274
BRSK2	NM_003957_bp3098_L	9024	0.648512	0.00724996	0.636209	0.0335938
BTK	NM_000061_bp2373_L	695	0.309453	0.0182784	0.144652	0.000635213
BTK	NM_000061_bp1856_L	695	0.170006	0.00525625	0.16219	1.71096e-06
C9orf96	NM_153710_bp2092_L	169436	0.423582	1.54272e-05	0.535037	0.00779582
CABC1	NM_020247_bp1460_L	56997	0.356173	0.0370793	0.228003	0.0318799
CALM2	NM_001743_bp219_L	805	0.239182	0.00426644	0.27977	0.0493757
CALM2	NM_001743_bp468_L	805	0.233319	2.65101e-05	0.329959	0.0192173
CALM3	NM_005184_bp520_L	808	0.181635	0.00399171	0.032682	6.31466e-07
CALM3	NM_005184_bp267_L	808	0.177433	0.0138102	0.263462	0.0388125
CALM3	NM_005184_bp226_L	808	0.351851	0.0210302	0.354181	0.0356472
CAMK1	NM_003656_bp216_L	8536	0.401858	0.00443096	0.403336	0.00199162
CAMK2A	NM_015981_bp1092_L	815	0.262865	0.00175315	0.194726	0.000563046
CAMK2B	NM_001220_bp285_L	816	0.179616	0.040073	0.19097	0.0288215
CAMK2D	NM_172127.1_bp787_L	817	0.0877878	0.000735976	0.0619442	4.32403e-05
CAMK2G	NM_172171.1_bp1395_L	818	0.590382	0.0282928	0.5318	0.0507187
CAMKK1	NM_032294_bp2199_L	84254	0.328745	0.0369126	0.30341	0.0189952
CAMKV	NM_024046_bp1647_L	79012	0.235176	0.00212151	0.0810734	0.00111703
CDC2L5	NM_003718_bp4321_L	8621	0.540995	0.0272486	0.438806	0.0173701
CDC2L6	NM_015076_bp1082_L	23097	0.423856	0.046599	0.26653	5.78986e-07
CDC7	NM_003503_bp1217_L	8317	0.427519	0.00312614	0.40852	0.0280603
CDK3	NM_001258_bp768_L	1018	0.310013	0.0363735	0.261097	0.0288816
CDK4	NM_000075_bp567_L	1019	0.496149	0.00594497	0.394794	0.00507406
CDK7	NM_001799_bp476_L	1022	0.253652	0.00395912	0.157017	0.000747121
CDKL2	NM_003948_bp1817_L	8999	0.362387	0.027911	0.178193	0.00365757
CDKL4	NM_001009565_bp337_L	344387	0.20724	4.98226e-09	0.226371	2.41474e-08
CLK1	NM_004071_bp1431_L	1195	0.106486	0.026125	0.0401314	1.88284e-05
CLK1	NM_004071_bp1259_L	1195	0.415749	0.000290577	0.35967	0.0364913
CSNK1D	NM_001893_bp1814_L	1453	0.323857	0.000957052	0.327833	0.0201645
CSNK1D	NM_001893_bp1774_L	1453	0.340628	0.000238703	0.373585	0.0274388
CSNK1G2	NM_001319_bp1169_L	1455	0.215295	0.0249078	0.235239	0.0446675
CSNK1G2	NM_001319_bp1303_L	1455	0.294358	0.0010316	0.266952	0.00027177
CSNK2A1	NM_177559.2_bp1091_L	1457	0.643118	0.0231637	0.664708	0.00750383
DAPK1	NM_004938_bp2002_L	1612	0.165354	0.000399743	0.284941	0.00288835
DAPK1	NM_004938_bp4625_L	1612	0.53717	0.0490393	0.546045	0.0309057
DCLK3	NM_033403_bp2106_L	85443	0.268945	0.000655805	0.391128	0.0249743
DDR2	NM_001014796_bp3040_L	4921	0.3951	0.0130486	0.239321	0.000620933
DMPK	NM_001081560_bp562_L	1760	0.185505	0.00155992	0.0686076	8.73428e-08
DYRK1A	NM_001396_bp469_L	1859	0.381322	0.014124	0.349499	0.0189569
DYRK1A	NM_001396_bp1595_L	1859	0.425378	0.0375717	0.460961	0.0208849
DYRK2	NM_006482.2_bp1716_L	8445	0.207851	0.0347169	0.134901	0.0477339
DYRK2	NM_006482.2_bp1147_L	8445	0.428759	0.0266523	0.253127	3.1507e-06
EEF2K	NM_013302_bp6415_L	29904	0.282118	0.0031434	0.31914	0.000652058
EIF2AK3	NM_004836_bp2147_L	9451	0.126274	0.000532584	0.0636667	0.00276161
EPHA1	NM_005232_bp2694_L	2041	0.452422	0.0156418	0.341354	0.0482946
EPHA2	NM_004431_bp2251_L	1969	0.239426	0.0546446	0.178534	0.0221384
EPHA4	NM_004438_bp2345_L	2043	0.219929	0.000482035	0.113517	3.02172e-07
EPHA4	NM_004438_bp1447_L	2043	0.310573	0.000741248	0.291484	4.29433e-05
EPHA5	NM_004439_bp1119_L	2044	0.095744	1.632e-05	0.376538	0.0332804
EPHA8	NM_020526.3_bp1194_L	2046	0.318223	0.00970469	0.329869	0.0173106
EPHB1	NM_004441_bp2631_L	2047	0.330894	0.000441671	0.153669	3.87239e-23
EPHB3	NM_004443_bp3709_L	2049	0.168753	0.000298978	0.19958	0.00461638
EPHB4	NM_004444_bp1892_L	2050	0.341542	0.00672979	0.392187	0.00444902
EPHB6	NM_004445_bp3867_L	2051	0.40627	0.0208417	0.374843	0.0237544
ERBB2	NM_004448.2_bp4239_L	2064	0.214478	0.00628553	0.245694	4.9472e-06
ERBB4	NM_005235.2_bp2921_L	2066	0.273687	0.00117169	0.373564	0.0322984
ERN1	NM_001433_bp2888_L	2081	0.158527	0.00566082	0.0373073	0.000555033
ERN2	NM_033266_bp1197_L	10595	0.378881	0.00303882	0.149782	0.000125663
ERN2	NM_033266_bp1551_L	10595	0.478069	0.00743618	0.256281	1.35898e-06
ERN2	NM_033266_bp1856_L	10595	0.217974	1.5563e-06	0.338711	0.00124654
FER	NM_005246_bp2634_L	2241	0.307264	0.000391359	0.241105	0.0072775
FGFR2	NM_022970.3_bp2592_L	2263	0.322644	0.0261555	0.0569715	0.000319159
FGFR2	NM_022970.3_bp710_L	2263	0.417013	0.00494474	0.342525	0.00562558
FGFR4	NM_002011_bp1503_L	2264	0.449345	0.0409595	0.0820108	0.000207586
FGFR4	NM_002011_bp2081_L	2264	0.219506	0.0244819	0.19552	0.000965237
FGR	NM_005248.2_bp1674_L	2268	0.0367152	0.000290154	0.0255193	2.82809e-05
FLJ23356	NM_032237_bp1346_L	84197	0.170216	0.000768554	0.231876	0.0252828
FLJ25006	NM_144610_bp309_L	124923	0.259054	0.00337349	0.15738	0.0113551
FLJ25006	NM_144610_bp690_L	124923	0.483297	0.0373073	0.291455	0.0319857
FLT1	NM_002019_bp2125_L	2321	0.368643	0.0305397	0.378309	0.0268066
FLT3	NM_004119_bp622_L	2322	0.412753	0.0173803	0.45171	0.028845
FLT4	NM_182925.4_bp5061_L	2324	0.312137	0.00557285	0.47956	0.0388782
FRAP1	NM_004958_bp4364_L	2475	0.395791	0.00695923	0.423784	0.0135371
FYN	NM_002037_bp1168_L	2534	0.425931	0.0138459	0.22966	3.6695e-05
FYN	NM_002037_bp991_L	2534	0.356682	0.00917828	0.345544	0.0158178
GRK4	NM_182982.2_bp1672_L	2868	0.27599	0.0213803	0.282569	0.0251868
GRK4	NM_182982.2_bp1137_L	2868	0.560434	0.0316831	0.321322	0.00535915
GRK5	NM_005308_bp483_L	2869	0.186357	0.000856902	0.237351	0.00566432
GSK3A	NM_019884_bp978_L	2931	0.436118	0.0149945	0.406343	0.0160074
GSK3A	NM_019884_bp1140_L	2931	0.46662	0.0006979	0.422169	0.0199476
GUCY2F	NM_001522_bp2196_L	2986	0.0940852	6.37322e-05	0.159805	0.00333208
GUCY2F	NM_001522_bp3124_L	2986	0.427016	0.021455	0.218284	4.00706e-07
HIPK1	NM_198268.1_bp436_L	204851	0.211515	0.00117605	0.303433	0.0154125
HIPK1	NM_198268.1_bp402_L	204851	0.518179	0.0124917	0.514567	0.0439913
HIPK2	NM_022740_bp3739_L	28996	0.17354	0.0262062	0.076262	6.78426e-06
HIPK3	NM_005734.3_bp4458_L	10114	0.206846	0.00200362	0.230327	0.000161692
HIPK4	NM_144685_bp955_L	147746	0.117978	0.000197316	0.370451	0.0478633
IKBKB	NM_001556_bp1952_L	3551	0.416292	0.046341	0.221151	0.0436913
INPP5D	NM_001017915_bp3522_L	3635	0.605489	0.0101274	0.35066	0.00747167
INSR	NM_000208_bp599_L	3643	0.348541	0.00808417	0.278925	0.000483093
INSRR	NM_014215_bp3731_L	3645	0.214869	0.0282809	0.0521859	1.23543e-06
IRAK3	NM_007199_bp1589_L	11213	0.360305	0.0368449	0.339609	0.0146196
ITPR2	NM_002223_bp7123_L	3709	0.207966	0.00374555	0.137274	3.11331e-07
JAK3	NM_000215_bp4754_L	3718	0.0787148	3.14154e-05	0.0206742	7.82211e-09
JAK3	NM_000215_bp4595_L	3718	0.210096	0.00126944	0.310871	0.0370742
KIAA0999	NM_025164_bp2025_L	23387	0.362286	1.00761e-05	0.174782	1.67116e-07
KIAA1804	NM_032435_bp1195_L	84451	0.190423	0.00186848	0.294213	0.00626568
KSR1	NM_014238_bp2579_L	8844	0.329156	0.000234232	0.206868	0.0181151
KSR2	NM_173598_bp11445_L	283455	0.47407	0.0119052	0.225687	0.000114637
LIMK1	NM_002314_bp2089_L	3984	0.529603	0.0419188	0.196359	0.0197656
LIMK1	NM_002314_bp1911_L	3984	0.383663	0.0246892	0.197713	0.0216738
LOC91461	NM_138370_bp600_L	91461	0.415616	0.0328961	0.304097	0.0188584
LRRK2	NM_198578_bp5706_L	120892	0.427334	0.00975131	0.380487	0.00698282
MAP2K2	NM_030662_bp1317_L	5605	0.0780332	0.000719289	0.0411749	0.000331372
MAP2K3	NM_145109.2_bp456_L	5606	0.508618	0.00411716	0.168614	5.23734e-05
MAP2K4	NM_003010_bp190_L	6416	0.253871	0.00342366	0.257775	0.00284097
MAP2K4	NM_003010_bp1250_L	6416	0.43492	0.0125174	0.539915	0.0439565
MAP2K7	NM_145185_bp1133_L	5609	0.236074	0.00665142	0.107563	0.0198835
MAP3K10	NM_002446_bp1326_L	4294	0.167009	0.0013105	0.140715	0.00314791
MAP3K11	NM_002419_bp3297_L	4296	0.374292	0.00306296	0.40799	0.0387134
MAP3K12	NM_006301_bp1222_L	7786	0.39451	0.0378685	0.288641	0.035501
MAP3K12	NM_006301_bp1158_L	7786	0.382488	0.0513368	0.318589	0.00449385
MAP3K13	NM_004721_bp3379_L	9175	0.476093	0.0245522	0.422116	0.00959026
MAP3K14	NM_003954_bp3259_L	9020	0.252682	0.00131123	0.201987	0.00164205
MAP3K5	NM_005923_bp4912_L	4217	0.462691	0.048877	0.310938	0.000455469
MAP3K6	NM_004672_bp3123_L	9064	0.447925	0.0264348	0.305412	0.000531682
MAP3K7	NM_145331.1_bp2587_L	6885	0.309825	0.00900441	0.207546	0.00537141
MAP3K8	NM_005204_bp1333_L	1326	0.469469	0.0116061	0.18063	2.39431e-06
MAP4K1	NM_001042600_bp1068_L	11184	0.63949	0.0325233	0.365543	0.000216124
MAP4K2	NM_004579_bp658_L	5871	0.338489	4.68635e-05	0.196901	0.000293427
MAP4K5	NM_006575_bp1640_L	11183	0.257764	0.0336579	0.198981	0.00929529
MAPK4	NM_002747_bp1694_L	5596	0.033742	0.000920205	0.265246	0.0169265
MAPK6	NM_002748_bp2350_L	5597	0.490673	0.0300542	0.298446	0.00520141
MAPK8	NM_139049.1_bp1070_L	5599	0.169613	6.01373e-06	0.188092	0.000131978
MAPK9	NM_002752_bp1044_L	5601	0.381357	0.0366288	0.395606	0.0128571
MAPKAPK3	NM_004635_bp438_L	7867	0.0294052	1.27321e-05	0.0565731	0.0025761
MARK3	NM_001128918.1_bp2683_L	4140	0.290478	0.00353099	0.446489	0.0117027
MAST2	NM_015112_bp1343_L	23139	0.270744	0.0463021	0.127712	0.00508066
MAST4	NM_015183_bp931_L	375449	0.284257	0.0397587	0.0645384	0.00940637
MASTL	NM_032844_bp3436_L	84930	0.328116	0.027448	0.280129	0.0380282
MATK	NM_139355.2_bp1265_L	4145	0.127309	0.0300933	0.0929682	1.42707e-06
MATK	NM_139355.2_bp923_L	4145	0.312972	0.0288813	0.250396	0.00265586
MET	NM_001127500.1_bp3197_L	4233	0.0965226	0.00986719	0.071865	0.0188431
MET	NM_001127500.1_bp3524_L	4233	0.237486	0.00473331	0.286697	0.00334657
MET	NM_001127500.1_bp4527_L	4233	0.239616	0.00704585	0.336933	0.0494432
MGC42105	NM_153361_bp1378_L	167359	0.552494	0.00225249	0.285682	0.0104809
MGC42105	NM_153361_bp1226_L	167359	0.435415	0.00489632	0.31397	0.00823891
MKNK1	NM_003684_bp1695_L	8569	0.168213	0.0155844	0.0974162	0.00157965
MKNK2	NM_199054.2_bp2346_L	2872	0.489967	0.0228935	0.403734	0.000267954
MLKL	NM_152649_bp1240_L	197259	0.540603	0.0299612	0.526617	0.000739367
MUSK	NM_005592_bp1878_L	4593	0.597696	0.0533595	0.203725	1.39807e-07
MYLK	NM_053025_bp5167_L	4638	0.238328	0.00782885	0.12982	0.0110528
MYLK2	NM_033118_bp2396_L	85366	0.388781	0.0309964	0.263285	0.00198785
MYO3B	NM_001083615_bp3003_L	140469	0.247946	0.0225871	0.241266	0.000807059
NEK2	NM_002497_bp226_L	4751	0.208857	0.0114738	0.0842291	0.024969
NEK2	NM_002497_bp421_L	4751	0.253155	0.000661825	0.356814	0.000663131
NEK4	NM_003157_bp273_L	6787	0.41202	0.00631915	0.50783	0.0409217
NEK6	NM_014397_bp424_L	10783	0.227899	0.0162465	0.13151	0.0180275
NEK8	NM_178170_bp1160_L	284086	0.264817	0.026018	0.174788	0.0110209
NEK8	NM_178170_bp1681_L	284086	0.454898	0.0285244	0.383729	0.00333322
NLK	NM_016231_bp719_L	51701	0.334008	0.000186338	0.256224	0.000256433
NPR2	NM_003995_bp2327_L	4882	0.152793	0.001217	0.248236	0.0117695
NRBP1	NM_013392_bp805_L	29959	0.444339	0.0242118	0.17129	0.0265238
NRBP1	NM_013392_bp1854_L	29959	0.28584	0.00896655	0.31261	0.00420986
NRBP2	NM_178564_bp1149_L	340371	0.0335211	0.0114443	0.099089	0.00978089
NRK	NM_198465_bp4214_L	203447	0.038327	1.5981e-05	0.00892105	2.32434e-10
NRK	NM_198465_bp2070_L	203447	0.417025	0.00243412	0.383553	0.0278361
NTRK3	NM_001012338.1_bp2467_L	4916	0.3977	0.0373254	0.368497	0.00236141
NUAK1	NM_014840_bp2796_L	9891	0.224968	3.40559e-08	0.348394	0.0226903
NUAK2	NM_030952_bp887_L	81788	0.310277	0.00917988	0.203145	0.00127802
OBSCN	NM_001098623_bp16027_L	84033	0.393887	0.0218732	0.156584	0.000266541
PAK1	NM_001128620.1_bp1731_L	5058	0.218106	0.0340446	0.0680835	0.000425568
PAK1	NM_001128620.1_bp2130_L	5058	0.212721	0.00123764	0.0995755	0.000152725
PAK3	NM_001128168.1_bp634_L	5063	0.18231	0.0081101	0.17978	0.0040527
PAK4	NM_005884.3_bp1271_L	10298	0.255199	0.00516847	0.274031	0.020923
PAK4	NM_005884.3_bp2293_L	10298	0.444792	0.0249304	0.501967	0.0107681
PAK6	NM_020168_bp2094_L	56924	0.506478	0.017173	0.295965	0.00477641
PAK7	NM_020341_bp2562_L	57144	0.292953	0.0120136	0.133859	0.00106446
PAK7	NM_020341_bp2028_L	57144	0.179666	0.000255958	0.17899	0.00504043
PASK	NM_015148_bp3167_L	23178	0.450606	5.65054e-05	0.255526	5.68159e-06
PBK	NM_018492_bp1059_L	55872	0.295893	0.00413679	0.136927	9.68468e-06
PDK1	NM_001009944.2_bp11582_L	5163	0.511495	0.0508802	0.252834	0.00546897
PDK3	NM_005391_bp537_L	5165	0.332595	0.00793205	0.386684	0.000253378
PDK4	NM_002612_bp1263_L	5166	0.472901	0.0277796	0.408153	0.00263534
PFTK2	NM_139158_bp1266_L	65061	0.535688	0.0109973	0.309331	0.011223
PIK3AP1	NM_152309_bp4358_L	118788	0.588873	0.0266468	0.409396	0.00992179
PIK3R2	NM_005027_bp2788_L	5296	0.393384	0.0224916	0.236596	0.0146009
PIK3R2	NM_005027_bp3650_L	5296	0.513793	0.0381883	0.323961	0.0183192
PIK3R2	NM_005027_bp888_L	5296	0.388052	0.00314558	0.518806	0.00268216
PIM1	NM_002648_bp2441_L	5292	0.390419	0.00253276	0.340753	1.3823e-05
PIM2	NM_006875_bp1686_L	11040	0.184513	0.0209498	0.0505173	0.000170139
PIM2	NM_006875_bp318_L	11040	0.181995	0.000108808	0.264267	0.00221389
PIM2	NM_006875_bp1041_L	11040	0.111566	0.00421788	0.277084	0.0149734
PIP4K2A	NM_005028_bp3374_L	5305	0.260918	0.00317666	0.124179	4.24802e-05
PIP4K2C	NM_024779_bp350_L	79837	0.450271	0.00147455	0.319577	0.0503305
PIP5K1A	NM_003557_bp1333_L	8394	0.423843	0.016754	0.523481	0.0271844
PIP5K1B	NM_003558_bp1731_L	8395	0.189942	3.40161e-05	0.415695	0.00659077
PKD2	NM_000297_bp4757_L	5311	0.314872	0.000301323	0.304332	0.00232724
PKD2	NM_000297_bp1205_L	5311	0.582986	0.038828	0.406616	0.0328151
PKMYT1	NM_004203_bp1740_L	9088	0.0897625	8.11869e-05	0.194169	0.0170281
PKN1	NM_213560.1_bp2106_L	5585	0.188989	0.0045769	0.250374	0.00960298
PKN3	NM_013355_bp1716_L	29941	0.47632	0.0487835	0.0964226	2.03347e-06
PLCG1	NM_002660_bp3169_L	5335	0.363821	0.0207452	0.183596	0.0277291
PLCG2	NM_002661_bp3200_L	5336	0.199123	0.000283594	0.120505	4.23889e-05
PLCG2	NM_002661_bp2526_L	5336	0.390633	0.0373143	0.194423	1.61523e-06
PLK1	NM_005030_bp1976_L	5347	0.254031	0.0277191	0.155956	0.0105193
PLK2	NM_006622_bp1958_L	10769	0.216207	4.81641e-05	0.392184	0.000288712
PNCK	NM_001039582_bp967_L	139728	0.278088	0.0189829	0.229487	0.0111323
PNCK	NM_001039582_bp875_L	139728	0.449048	5.3382e-07	0.527322	0.00880402
PRAGMIN	NM_001080826_bp4410_L	157285	0.212571	0.00846813	0.270337	0.0341211
PRKACA	NM_002730_bp533_L	5566	0.456774	0.022757	0.376613	0.0409034
PRKCA	NM_002737_bp5468_L	5578	0.0986809	0.0521251	0.0787335	0.00647825
PRKCB	NM_002738_bp1936_L	5579	0.408499	0.0535382	0.322102	0.0149118
PRKCB	NM_002738_bp1779_L	5579	0.41343	5.54116e-05	0.439175	0.00239254
PRKCE	NM_005400_bp920_L	5581	0.19324	0.0122342	0.0959134	0.0142533
PRKCE	NM_005400_bp1712_L	5581	0.461372	0.0373665	0.25594	0.00232658
PRKCG	NM_002739_bp2806_L	5582	0.190929	0.000119146	0.149395	5.29316e-06
PRKCQ	NM_006257_bp140_L	5588	0.340831	0.0315062	0.114047	4.57176e-07
PRKD1	NM_002742_bp2615_L	5587	0.121917	0.000137065	0.253932	0.02452
PRKD1	NM_002742_bp3509_L	5587	0.424162	0.0476659	0.279281	0.0108117
PRKD2	NM_001079880_bp2951_L	25865	0.294379	0.00211463	0.167285	9.9247e-05
PRKG1	NM_001098512_bp1978_L	5592	0.387822	0.050388	0.184619	0.000112869
PSKH2	NM_033126_bp945_L	85481	0.349083	0.0207087	0.212314	0.00155251
PTK2B	NM_173174.1_bp4162_L	2185	0.157078	8.26353e-05	0.25988	0.0527234
PTK6	NM_005975_bp1147_L	5753	0.415283	0.0142625	0.391455	0.0030975
PTK7	NM_002821_bp1120_L	5754	0.272373	0.0024737	0.195563	0.000145609
PXK	NM_017771_bp1200_L	54899	0.0850669	0.000175664	0.11455	0.000263527
PXK	NM_017771_bp565_L	54899	0.328944	0.00292317	0.279488	0.0202418
RAF1	NM_002880_bp3005_L	5894	0.325895	0.00915598	0.173837	8.92281e-05
RAGE	NM_014226_bp572_L	5891	0.263988	0.000642369	0.203315	0.000607693
RIPK4	NM_020639_bp3586_L	54101	0.093655	0.00095906	0.158022	0.0141008
RIPK5	NM_015375_bp1187_L	25778	0.287143	0.00532083	0.287703	0.0147602
ROS1	NM_002944_bp6758_L	6098	0.381851	0.0372049	0.477254	0.0345063
RPS6KA5	NM_004755_bp728_L	9252	0.582001	0.00561326	0.406569	0.0035564
RPS6KC1	NM_012424_bp1290_L	26750	0.561507	0.0159428	0.449336	0.0207323
RRM1	NM_001033_bp1700_L	6240	0.63794	0.00483935	0.665906	0.0180129
RYK	NM_001005861_bp271_L	6259	0.152763	0.000271579	0.311042	0.0545248
SBK1	NM_001024401_bp1567_L	388228	0.334793	0.0339383	0.368377	0.0398072
SCYL1	NM_020680.3_bp1879_L	57410	0.0424853	1.18627e-05	0.0546659	0.0157048
SGK1	NM_005627_bp119_L	6446	0.667604	0.00674563	0.56522	4.2285e-05
SNF1LK	NM_173354_bp1043_L	150094	0.212082	0.00488738	0.26341	0.0139412
SNF1LK2	NM_015191_bp2638_L	23235	0.18714	5.70807e-06	0.200634	4.38437e-05
SNF1LK2	NM_015191_bp2829_L	23235	0.548384	0.00804855	0.417233	0.0176799
SNRK	NM_001100594_bp3255_L	54861	0.479954	0.0025477	0.389545	0.00383355
SRC	NM_005417_bp1677_L	6714	0.227397	0.00333795	0.270772	0.0491719
SRMS	NM_080823_bp854_L	6725	0.391213	0.00442905	0.368671	0.00502073
SRPK2	NM_182691_bp1470_L	6733	0.430561	0.0127103	0.288868	0.00441819
STK10	NM_005990_bp2005_L	6793	0.0688152	5.51927e-06	0.0132759	9.27083e-05
STK11	NM_000455_bp1546_L	6794	0.171091	0.00789739	0.255981	0.0075116
STK24	NM_003576.3_bp710_L	8428	0.141523	0.000414002	0.0877466	7.19093e-06
STK25	NM_006374_bp1221_L	10494	0.274501	0.00941614	0.193364	0.00866973
STK31	NM_031414_bp2913_L	56164	0.328874	0.00432574	0.238761	1.20951e-05
STK32A	NM_001112724.1_bp538_L	202374	0.272305	0.000225288	0.178034	1.25214e-06
STK32B	NM_018401_bp956_L	55351	0.531349	0.0438976	0.310404	1.13972e-05
STK32B	NM_018401_bp422_L	55351	0.398161	0.00336786	0.398489	0.0197784
STK32C	NM_173575_bp912_L	282974	0.211988	5.34948e-05	0.356673	0.0449276
STK40	NM_032017_bp454_L	83931	0.407839	0.00377398	0.345705	0.0300263
STYK1	NM_018423_bp2190_L	55359	0.152521	0.000804554	0.129529	0.000189466
STYK1	NM_018423_bp354_L	55359	0.0593713	2.7905e-05	0.176187	0.00811703
TAF1	NM_004606_bp6916_L	6872	0.250322	5.60608e-05	0.438253	0.0202306
TAOK1	NM_020791_bp3151_L	57551	0.42898	0.0259092	0.413471	0.0453177
TAOK2	NM_004783_bp916_L	9344	0.245454	6.57763e-05	0.183234	4.97623e-08
TAS2R14	NM_023922_bp494_L	50840	0.133154	0.00394937	0.121758	0.000224975
TBK1	NM_013254_bp1149_L	29110	0.222542	0.0063789	0.122298	1.5837e-07
TEK	NM_000459_bp2406_L	7010	0.313021	0.000470725	0.258479	0.000375133
TESK1	NM_006285_bp2239_L	7016	0.628021	0.0447295	0.563428	0.0545739
TESK2	NM_007170_bp686_L	10420	0.47771	0.0368011	0.431529	0.00937857
TLK1	NM_012290_bp1975_L	9874	0.484492	0.043506	0.342538	0.000488392
TLK1	NM_012290_bp676_L	9874	0.379655	0.0172187	0.491306	0.0496505
TNIK	NM_015028_bp3031_L	23043	0.412325	0.00399796	0.417483	0.0130083
TNK2	NM_005781.4_bp2541_L	10188	0.479548	0.000403339	0.374415	0.00152281
TRIM24	NM_015905.2_bp1750_L	8805	0.209856	0.00994236	0.0970584	0.0227787
TRRAP	NM_003496_bp2491_L	8295	0.190773	7.36319e-09	0.195404	5.80279e-05
TSSK3	NM_052841_bp1114_L	81629	0.184127	0.0206833	0.210936	0.0228848
TSSK4	NM_174944_bp795_L	283629	0.409234	0.0103347	0.505918	0.0257962
TTBK2	NM_173500_bp5101_L	146057	0.0843157	0.00106464	0.0439493	6.44527e-08
TTBK2	NM_173500_bp4644_L	146057	0.151409	0.00188285	0.155375	0.00110709
TTBK2	NM_173500_bp767_L	146057	0.475746	0.000363743	0.330178	0.00115253
TYRO3	NM_006293_bp1662_L	7301	0.652637	0.0106299	0.566676	0.000361001
ULK1	NM_003565_bp3043_L	8408	0.0785377	8.21999e-06	0.0120048	5.85937e-06
ULK2	NM_014683_bp1897_L	9706	0.0631245	0.00017305	0.0363724	7.71044e-09
ULK2	NM_014683_bp5620_L	9706	0.0757111	0.000983714	0.100566	0.0306255
ULK2	NM_014683_bp768_L	9706	0.365405	0.0143927	0.203486	0.00222817
ULK3	NM_001099436_bp420_L	25989	0.183513	0.000836551	0.134102	0.00118656
ULK4	NM_017886_bp3328_L	54986	0.289343	0.00315644	0.208544	9.87316e-07
WEE1	NM_003390_bp2678_L	7465	0.0845141	1.79797e-07	0.184802	0.0045552
WNK1	NM_018979_bp7719_L	65125	0.0670143	1.30898e-07	0.0713402	3.56609e-05
WNK1	NM_018979_bp5167_L	65125	0.356508	0.00528099	0.269994	0.0140482
WNK1	NM_018979_bp6785_L	65125	0.648857	0.0369592	0.483178	0.000535225
WNK3	NM_020922.2_bp4793_L	65267	0.30184	0.00208933	0.274699	0.0377812
WNK3	NM_020922.2_bp4438_L	65267	0.565328	0.0202581	0.380262	0.00105502
YES1	NM_005433_bp1656_L	7525	0.385596	0.0245565	0.30583	0.0080334
YSK4	NM_001018046_bp1230_L	80122	0.438456	0.000121788	0.605895	0.048948
ZAP70	NM_001079_bp807_L	7535	0.144692	0.000147944	0.0705157	8.16458e-07
ZAP70	NM_001079_bp1815_L	7535	0.413548	0.0208222	0.435869	0.0394648
