# Supplementary material for: Identification of therapeutic targets applicable to clinical strategies in ovarian cancer
Source: BMC Cancer. 2016 Aug 24;16(1):678. doi: 10.1186/s12885-016-2675-5 (PMC4997769; doi:10.1186/s12885-016-2675-5)
Supplement: Additional file 3: Table S4. — Candidate shRNAs identified in Igrov1. (XLS 262 kb) [file 12885_2016_2675_MOESM3_ESM.xls]

## Sheet: Ovcar5
Symbol	shRNA name	GeneID	Day 7 vs Day 0		Day 14 vs Day 0
			Fold change	P value	Fold change	P value
ACVR1B	NM_004302_bp876_L	91	0.261344	0.0169172	0.075231	0.0223013
ACVR1B	NM_004302_bp1323_L	91	0.408889	0.0135075	0.275539	0.00310876
ACVR2A	NM_001616_bp968_L	92	0.311336	0.00137157	0.18533	0.0240427
ACVR2B	NM_001106_bp1206_L	93	0.230707	8.12497e-05	0.13182	1.61619e-06
ACVR2B	NM_001106_bp3237_L	93	0.499987	1.37608e-05	0.711966	0.0518205
ADCK1	NM_020421_bp1601_L	57143	0.287931	0.00214561	0.154616	0.000129858
ADCK2	NM_052853_bp1360_L	90956	0.212183	2.4096e-06	0.289187	0.00349168
AKT2	NM_001626_bp935_L	208	0.414195	0.0287337	0.277761	0.00438764
AKT2	NM_001626_bp1572_L	208	0.48226	0.0097523	0.564333	0.00079893
ALPK1	NM_001102406_bp2550_L	80216	0.498496	0.0234968	0.336356	0.0327472
ALPK1	NM_001102406_bp797_L	80216	0.485967	0.0448507	0.396355	0.00335344
ALPK2	NM_052947_bp3138_L	115701	0.294455	0.000999421	0.487617	0.000369229
ALPK3	NM_020778_bp8835_L	57538	0.273731	0.000416419	0.355207	0.00155559
ALS2CR2	NM_018571_bp924_L	55437	0.47204	0.00202071	0.103636	0.0045056
ALS2CR2	NM_018571_bp782_L	55437	0.44373	0.0101264	0.37253	0.0275564
ALS2CR2	NM_018571_bp1816_L	55437	0.519416	0.001024	0.398737	0.000236603
AURKA	NM_003600_bp735_L	6790	0.0935275	0.0271499	0.357992	0.00689219
AURKB	NM_004217_bp559_L	9212	0.336116	0.0287826	0.0675533	0.00308004
AXL	NM_021913.3_bp1372_L	558	0.0658758	0.0274157	0.213376	0.00733588
AXL	NM_021913.3_bp3567_L	558	0.284152	0.00905588	0.297026	0.0347402
BMPR2	NM_001204_bp11802_L	659	0.0436947	0.0456993	0.0476298	0.0184805
BMPR2	NM_001204_bp4827_L	659	0.613316	0.0537671	0.437206	0.00765453
BRD2	NM_005104_bp4654_L	6046	0.23357	0.00378783	0.0255339	6.96281e-05
BRD4	NM_058243.2_bp2119_L	23476	0.0202521	0.00266501	0.0950393	0.00980437
BRD4	NM_058243.2_bp1958_L	23476	0.395404	0.000733806	0.491383	5.0891e-06
BRDT	NM_207189.2_bp538_L	676	0.0975979	0.00106204	0.0259661	0.00136309
BUB1B	NM_001211_bp3131_L	701	0.0974127	0.0126268	0.0885222	1.74152e-10
CALM1	NM_006888_bp488_L	801	0.481961	1.40176e-07	0.325622	0.000220688
CAMK1D	NM_153498.2_bp384_L	57118	0.593949	0.00376823	0.570267	0.00214435
CAMK1G	NM_020439_bp798_L	57172	0.454637	0.043743	0.495478	0.00371041
CAMK2D	NM_172127.1_bp1309_L	817	0.499437	0.000497826	0.561176	0.00336649
CAMK2G	NM_172171.1_bp1727_L	818	0.0459898	0.0365531	0.0734749	0.00352628
CAMK4	NM_001744_bp1593_L	814	0.222075	5.08898e-05	0.313867	0.0053565
CAMKK1	NM_032294_bp249_L	84254	0.362914	0.0141915	0.469737	0.00856192
CAMKK2	NM_006549_bp2003_L	10645	0.576014	0.0346004	0.634131	0.0516057
CDC2	NM_001786_bp825_L	983	0.0886477	0.019595	0.0315341	0.00999781
CDC2L5	NM_003718_bp4375_L	8621	0.0970105	0.00168938	0.03758	1.46598e-08
CDC2L5	NM_003718_bp4642_L	8621	0.463944	0.0281477	0.0732796	0.0242684
CDC2L6	NM_015076_bp5408_L	23097	0.187875	0.0354057	0.274019	0.00388054
CDC2L6	NM_015076_bp1505_L	23097	0.42898	0.0037416	0.390175	0.0171374
CDC42BPA	NM_003607_bp7278_L	8476	0.166726	2.16672e-07	0.233082	0.0024729
CDC42BPG	NM_017525_bp3508_L	55561	0.124234	0.0165138	0.0537063	8.55532e-06
CDC7	NM_003503_bp988_L	8317	0.416862	0.0418821	0.290912	0.0075228
CDK10	NM_052988.3_bp600_L	8558	0.379951	0.026871	0.509652	0.0422539
CDK4	NM_000075_bp567_L	1019	0.362862	0.00321743	0.227115	0.00617444
CDK7	NM_001799_bp998_L	1022	0.385051	0.000337614	0.357011	0.0171018
CDK7	NM_001799_bp1311_L	1022	0.393089	0.00293987	0.470317	0.038656
CDKL1	NM_004196_bp284_L	8814	0.660698	0.012069	0.450911	0.0182872
CDKL2	NM_003948_bp4044_L	8999	0.0508282	0.00340365	0.066029	5.07194e-05
CHEK1	NM_001274_bp1173_L	1111	0.362375	0.0519758	0.175357	0.0356541
CHEK1	NM_001274_bp338_L	1111	0.489838	0.0193271	0.346515	6.80913e-06
CLK4	NM_020666_bp1462_L	57396	0.324553	0.000773205	0.217213	0.00019558
CSNK1G1	NM_022048_bp6867_L	53944	0.023769	0.00974208	0.00956969	0.000272002
CSNK1G2	NM_001319_bp1691_L	1455	0.141449	0.000152839	0.0149429	0.000811901
CSNK1G3	NM_004384.3_bp1719_L	1456	0.512352	0.021705	0.188837	0.0127649
DAPK3	NM_001348_bp1638_L	1613	0.188664	0.00499656	0.116832	0.0103813
DCLK2	NM_001040260_bp3060_L	166614	0.230805	6.4474e-06	0.136241	3.20754e-05
DCLK3	NM_033403_bp1413_L	85443	0.0876488	0.00348002	0.0711948	0.0151403
DDR1	NM_013994.2_bp891_L	780	0.157437	0.000637686	0.145393	9.63899e-05
DYRK1A	NM_001396_bp469_L	1859	0.297018	0.0542447	0.263899	0.0120749
DYRK1B	NM_004714_bp2284_L	9149	0.267998	0.0377238	0.168118	0.00830365
DYRK3	NM_003582.2_bp1257_L	8444	0.577521	0.04618	0.477138	0.00218911
EEF2K	NM_013302_bp5349_L	29904	0.095269	2.7467e-05	0.240702	0.00969329
EIF2AK3	NM_004836_bp3541_L	9451	0.348769	0.0423037	0.23085	4.11545e-06
EIF2AK3	NM_004836_bp3180_L	9451	0.522407	0.0283643	0.248175	0.00167107
EPHA10	NM_001099439_bp4897_L	284656	0.261582	7.10596e-05	0.18654	0.000859543
EPHA10	NM_001099439_bp3015_L	284656	0.614112	0.0351342	0.508807	3.94483e-05
EPHA2	NM_004431_bp1764_L	1969	0.0725018	0.00459763	0.0731598	0.00473996
EPHA3	NM_005233_bp2997_L	2042	0.178635	0.00320322	0.325935	0.0352989
EPHA3	NM_005233_bp1785_L	2042	0.549081	0.0393042	0.540987	0.00728618
EPHA5	NM_004439_bp1005_L	2044	0.0679645	0.00682212	0.0420635	2.00876e-06
EPHA7	NM_004440_bp4687_L	2045	0.548721	4.7163e-05	0.644	0.00370885
EPHB1	NM_004441_bp1269_L	2047	0.0197829	0.000142371	0.0457989	0.0017698
EPHB6	NM_004445_bp2945_L	2051	0.30555	0.00309422	0.338579	0.00924309
ERBB2	NM_004448.2_bp1532_L	2064	0.587013	0.0151031	0.271016	0.00110909
ERBB2	NM_004448.2_bp3643_L	2064	0.246025	0.00124627	0.369958	0.0199379
ERBB3	NM_001982.2_bp2933_L	2065	0.327694	0.000554425	0.300787	0.0464842
ERBB4	NM_005235.2_bp3343_L	2066	0.376729	0.0312119	0.210038	0.0117241
ERN1	NM_001433_bp2679_L	2081	0.452527	0.023997	0.433107	0.00988181
FER	NM_005246_bp2068_L	2241	0.285995	0.0217334	0.187541	0.000524506
FGFR3	NM_000142_bp4044_L	2261	0.517314	0.0374159	0.390067	0.00460158
FGFR3	NM_000142_bp3561_L	2261	0.500585	0.0528576	0.414452	0.00951302
FGFR3	NM_000142_bp808_L	2261	0.620644	0.0389147	0.592754	0.0356487
FGR	NM_005248.2_bp1997_L	2268	0.270808	0.00205366	0.195541	0.0162028
FLJ23356	NM_032237_bp1346_L	84197	0.553079	0.0118311	0.150792	0.000924103
FLT4	NM_182925.4_bp2371_L	2324	0.163153	4.93606e-09	0.265099	0.0168715
GRK6	NM_002082.3_bp1276_L	2870	0.440384	0.00470974	0.489139	0.0101847
GSG2	NM_031965_bp2458_L	83903	0.0710277	0.0376624	0.114034	0.00611139
GSK3A	NM_019884_bp1347_L	2931	0.367867	0.0379905	0.119624	0.000131515
GSK3B	NM_002093_bp1458_L	2932	0.258651	0.0172831	0.292681	0.0287311
GUCY2F	NM_001522_bp2047_L	2986	0.381384	0.000124392	0.330192	0.00337584
HIPK2	NM_022740_bp1633_L	28996	0.45905	0.00147398	0.376289	0.00179713
HIPK4	NM_144685_bp2224_L	147746	0.678254	0.0096674	0.673893	0.0416174
IRAK3	NM_007199_bp218_L	11213	0.286248	0.000582221	0.0979823	3.48408e-05
ITK	NM_005546_bp1459_L	3702	0.0952189	0.0168656	0.256772	0.00985331
KDR	NM_002253_bp3624_L	3791	0.305761	0.00435899	0.139911	1.77744e-08
KSR1	NM_014238_bp4302_L	8844	0.323526	0.0188683	0.286962	0.02167
KSR2	NM_173598_bp2323_L	283455	0.170613	0.0110463	0.0372987	0.011692
LATS1	NM_004690_bp1119_L	9113	0.213082	0.0132663	0.158629	0.0082537
LATS1	NM_004690_bp3829_L	9113	0.513318	0.0401956	0.384243	0.000558253
LOC91461	NM_138370_bp802_L	91461	0.490217	0.0403883	0.178902	7.48871e-07
LRRK2	NM_198578_bp6432_L	120892	0.626271	0.0241218	0.570674	0.00101554
LYN	NM_002350_bp1766_L	4067	0.284478	0.000823869	0.2412	0.0110725
MAK	NM_005906_bp3374_L	4117	0.361301	0.0466317	0.0667915	1.21364e-05
MAP2K4	NM_003010_bp2991_L	6416	0.443382	0.00440463	0.281004	0.0015177
MAP2K5	NM_145160.1_bp1230_L	5607	0.45462	0.0329042	0.37498	0.0228262
MAP2K6	NM_002758_bp832_L	5608	0.32222	0.000759582	0.293983	0.00147851
MAP3K2	NM_006609_bp3621_L	10746	0.357745	0.0234295	0.15013	1.51104e-06
MAP3K7	NM_145331.1_bp1698_L	6885	0.0569191	7.98928e-06	0.0289104	0.000394113
MAP3K7	NM_145331.1_bp2465_L	6885	0.412484	0.00246978	0.240581	0.0151616
MAP3K8	NM_005204_bp2534_L	1326	0.282767	0.00355526	0.31243	0.0229532
MAP3K9	NM_033141_bp5168_L	4293	0.300131	0.00745781	0.302064	0.0121805
MAP4K4	NM_145686.2_bp6666_L	9448	0.408562	0.052105	0.246531	0.026558
MAP4K5	NM_006575_bp2183_L	11183	0.309583	0.041288	0.246827	0.0434941
MAPK1	NM_002745_bp1302_L	5594	0.437424	0.0123398	0.112202	3.03713e-11
MAPK1	NM_002745_bp357_L	5594	0.640336	0.020548	0.325283	0.049184
MAPK11	NM_002751_bp2198_L	5600	0.289579	1.08374e-11	0.456074	0.0295651
MAPK12	NM_002969_bp587_L	6300	0.417559	0.0240706	0.289699	0.00532277
MAPK12	NM_002969_bp299_L	6300	0.353503	0.035551	0.343252	0.00051382
MAPK12	NM_002969_bp788_L	6300	0.278481	0.000986157	0.386986	0.048214
MAPK15	NM_139021_bp552_L	225689	0.0345582	0.00106091	0.066671	0.000364564
MAPK15	NM_139021_bp1014_L	225689	0.232357	0.00153448	0.162479	0.00980371
MAPK7	NM_139033.2_bp1682_L	5598	0.181092	0.00591626	0.161349	0.000350145
MAPK8	NM_139049.1_bp369_L	5599	0.230605	1.58355e-10	0.197461	0.00081952
MAPK9	NM_002752_bp1306_L	5601	0.149266	0.00535421	0.104329	0.00673291
MARK3	NM_001128918.1_bp2434_L	4140	0.153216	0.00563341	0.0796688	0.00602398
MARK4	NM_031417_bp2826_L	57787	0.0889416	0.00375911	0.0636794	0.000952794
MATK	NM_139355.2_bp1642_L	4145	0.241022	0.00410647	0.271528	0.0322725
MELK	NM_014791_bp2126_L	9833	0.0499487	0.0496679	0.070961	0.00227446
MET	NM_001127500.1_bp4814_L	4233	0.406138	1.60756e-05	0.420618	0.00871478
MGC42105	NM_153361_bp943_L	167359	0.0696507	0.012677	0.210912	5.29693e-05
MKNK2	NM_199054.2_bp900_L	2872	0.358059	0.00189521	0.520548	0.0199147
MKNK2	NM_199054.2_bp1088_L	2872	0.496288	0.00560977	0.525471	0.0548484
NEK10	NM_152534.3_bp620_L	152110	0.174338	0.000761739	0.17494	0.000243247
NEK11	NM_024800_bp1283_L	79858	0.403901	0.0356614	0.171819	1.58257e-05
NEK2	NM_002497_bp1816_L	4751	0.0403609	9.71963e-05	0.00706086	3.22877e-05
NEK5	NM_199289_bp2469_L	341676	0.486405	0.00667183	0.501392	0.00529752
NEK6	NM_014397_bp449_L	10783	0.428913	0.0181935	0.388085	0.00832693
NEK9	NM_033116_bp1022_L	91754	0.533142	0.0103923	0.362821	0.00449562
NLK	NM_016231_bp1790_L	51701	0.458478	1.64807e-05	0.427217	0.00103929
NPR1	NM_000906_bp3775_L	4881	0.130708	0.0223508	0.107824	0.00845599
NRBP1	NM_013392_bp1568_L	29959	0.338776	0.0323572	0.099177	7.35013e-06
NUAK1	NM_014840_bp2092_L	9891	0.209399	0.0202253	0.344072	0.0311036
NUAK2	NM_030952_bp833_L	81788	0.291981	0.000543779	0.154432	1.79945e-05
OBSCN	NM_001098623_bp13427_L	84033	0.0981112	0.0131011	0.141214	9.06524e-12
PAK2	NM_002577_bp1669_L	5062	0.0650501	0.0448994	0.167543	0.0243507
PAK2	NM_002577_bp1557_L	5062	0.335966	3.57067e-06	0.441962	0.000299832
PAK6	NM_020168_bp2253_L	56924	0.324747	0.0096631	0.419168	0.0164658
PBK	NM_018492_bp651_L	55872	0.320507	0.0509198	0.349735	0.0183696
PCTK1	NM_006201_bp2830_L	5127	0.156515	1.55698e-05	0.122239	0.00105598
PDGFRA	NM_006206_bp2285_L	5156	0.245081	0.0041677	0.0998738	0.000189049
PDGFRB	NM_002609_bp2723_L	5159	0.345724	0.00367917	0.253352	7.94328e-05
PDIK1L	NM_152835_bp2173_L	149420	0.408157	2.52901e-07	0.514757	1.00804e-05
PDK2	NM_002611_bp1206_L	5164	0.0965007	0.0099342	0.0979507	0.0104171
PDK2	NM_002611_bp1162_L	5164	0.553665	0.015364	0.35886	4.74539e-06
PDK3	NM_005391_bp537_L	5165	0.507532	0.00018192	0.523548	0.011799
PDK4	NM_002612_bp3185_L	5166	0.317674	0.0466275	0.0375651	5.8102e-07
PDK4	NM_002612_bp1053_L	5166	0.266616	2.0798e-05	0.196839	1.36699e-05
PFTK2	NM_139158_bp1341_L	65061	0.353053	0.00103482	0.313484	0.00794163
PFTK2	NM_139158_bp1291_L	65061	0.368174	0.0151489	0.366702	0.00121114
PHKG2	NM_000294_bp955_L	5261	0.611902	0.000303791	0.603384	0.0387718
PIK3AP1	NM_152309_bp1251_L	118788	0.22484	0.0213427	0.199567	5.21995e-08
PIK3AP1	NM_152309_bp1977_L	118788	0.453533	0.0497948	0.637662	0.0486451
PIK3R1	NM_181504_bp1388_L	5295	0.364979	0.029946	0.294637	0.0138185
PIK3R1	NM_181504_bp908_L	5295	0.35579	0.048891	0.341512	0.00494329
PIK3R4	NM_014602_bp3864_L	30849	0.127273	0.0148064	0.0506588	7.88851e-07
PIM2	NM_006875_bp423_L	11040	0.282788	0.00092378	0.107765	3.0524e-06
PIM3	NM_001001852_bp525_L	415116	0.286758	0.018132	0.220645	0.00826519
PINK1	NM_032409_bp1601_L	65018	0.354374	0.018044	0.315211	0.0137374
PIP4K2C	NM_024779_bp1614_L	79837	0.071135	6.03568e-06	0.0721477	6.76549e-06
PIP5K1A	NM_003557_bp1333_L	8394	0.26817	0.0142711	0.169461	0.00014166
PKD2	NM_000297_bp2897_L	5311	0.198781	0.0378009	0.0287521	0.0160588
PKD2	NM_000297_bp1728_L	5311	0.335771	0.000674862	0.335326	0.00084161
PKN1	NM_213560.1_bp2617_L	5585	0.245295	0.00724438	0.353847	0.0360846
PLK1	NM_005030_bp1260_L	5347	0.691085	0.0377619	0.594968	0.036265
PLK3	NM_004073_bp1814_L	1263	0.682405	0.0230231	0.553495	0.00283836
PLK4	NM_014264_bp2735_L	10733	0.191536	1.64111e-05	0.21878	0.0466058
PNCK	NM_001039582_bp1104_L	139728	0.146811	0.000901754	0.152573	0.00607894
PRKCA	NM_002737_bp1617_L	5578	0.325009	0.00555609	0.0503186	0.000936481
PRKCB	NM_002738_bp1779_L	5579	0.231966	0.00413262	0.372901	0.0138534
PRKCE	NM_005400_bp1838_L	5581	0.192249	0.00554849	0.209945	0.00469573
PRKCG	NM_002739_bp1975_L	5582	0.543854	0.0503112	0.213018	0.000672373
PRKCG	NM_002739_bp2806_L	5582	0.660889	0.0304622	0.566537	0.0202117
PRKCQ	NM_006257_bp140_L	5588	0.0524459	0.0217499	0.171607	5.76229e-05
PRKD1	NM_002742_bp1142_L	5587	0.38891	0.00501164	0.441995	0.0102809
PRKG2	NM_006259_bp1617_L	5593	0.546166	0.0266974	0.0217993	0.00741066
PRKY	NM_002760_bp883_L	5616	0.427993	0.0229712	0.450559	0.0351137
PRPF4B	NM_003913_bp5312_L	8899	0.16017	0.0398027	0.160847	0.0402617
PRPF4B	NM_003913_bp6605_L	8899	0.528374	0.034934	0.418443	0.0284276
PSMD12	NM_002816_bp1250_L	5718	0.456018	0.0468414	0.340927	0.00614719
PTK7	NM_002821_bp3729_L	5754	0.124722	0.00541642	0.0327405	1.53848e-05
RAGE	NM_014226_bp1253_L	5891	0.262491	0.00357199	0.24292	0.000369456
RET	NM_020975.4_bp1232_L	5979	0.539045	0.0206191	0.6402	0.00524955
RIPK4	NM_020639_bp3586_L	54101	0.0432171	0.0105546	0.0497576	0.00919565
RIPK5	NM_015375_bp4646_L	25778	0.532855	0.0387612	0.475415	0.0302662
ROS1	NM_002944_bp6758_L	6098	0.527444	0.0328174	0.494824	0.0351106
RPS6KA1	NM_001006665_bp2730_L	6195	0.56822	0.0030833	0.264001	0.00500903
RPS6KA2	NM_001006932_bp1400_L	6196	0.301701	0.0337812	0.248339	0.0228634
RPS6KA2	NM_001006932_bp503_L	6196	0.43001	0.0404555	0.388758	0.015466
RPS6KA3	NM_004586_bp5026_L	6197	0.110014	5.44169e-12	0.109504	0.000141777
RPS6KA6	NM_014496_bp2089_L	27330	0.192826	6.94196e-05	0.066838	2.24059e-05
SGK1	NM_005627_bp1119_L	6446	0.481262	0.031285	0.19968	0.000662358
SGK1	NM_005627_bp119_L	6446	0.535064	0.0121115	0.5309	0.0258475
SGK2	NM_016276_bp690_L	10110	0.117653	1.46128e-05	0.307659	0.0202031
SGK2	NM_016276_bp1240_L	10110	0.371929	0.0369613	0.318839	0.0432314
SGK3	NM_013257.3_bp3764_L	23678	0.354084	0.0106845	0.345637	0.0041097
SRMS	NM_080823_bp1232_L	6725	0.474821	0.00628751	0.238503	0.0442879
SRPK1	NM_003137_bp524_L	6732	0.503018	0.000455492	0.338671	6.78206e-06
SRPK2	NM_182691_bp3213_L	6733	0.264308	0.000420764	0.0887373	4.03611e-05
SRPK2	NM_182691_bp545_L	6733	0.454142	0.0418642	0.100831	0.000542204
SRPK3	NM_014370_bp1865_L	26576	0.342366	0.0160683	0.348575	0.0300332
STK11	NM_000455_bp2704_L	6794	0.313693	0.00034187	0.301829	0.0151618
STK17A	NM_004760_bp744_L	9263	0.277055	0.0347614	0.316964	0.00371238
STK17B	NM_004226_bp973_L	9262	0.363067	0.00162627	0.508142	0.0340153
STK32A	NM_001112724.1_bp715_L	202374	0.478215	0.038339	0.363032	0.0295729
STK35	NM_080836_bp325_L	140901	0.0584549	0.0349866	0.197515	0.0149198
STK35	NM_080836_bp736_L	140901	0.0494202	4.68617e-05	0.304942	0.00411155
STK36	NM_015690_bp1253_L	27148	0.210825	0.00139205	0.435931	0.0013056
STK38	NM_007271_bp1211_L	11329	0.419682	0.00138509	0.457079	0.043923
STK39	NM_013233_bp587_L	27347	0.0303293	0.0239443	0.0397743	3.70113e-09
STYK1	NM_018423_bp2333_L	55359	0.430818	3.49789e-06	0.428265	0.0320493
TAF1L	NM_153809_bp5866_L	138474	0.25719	5.30806e-05	0.247184	0.000112095
TAF1L	NM_153809_bp2537_L	138474	0.245378	0.00304192	0.404582	0.0439235
TAF1L	NM_153809_bp5803_L	138474	0.315008	3.50892e-06	0.449085	0.0471286
TAOK1	NM_020791_bp2553_L	57551	0.229982	0.000199044	0.303881	0.00699999
TEC	NM_003215_bp1563_L	7006	0.409962	1.94492e-05	0.197455	0.0123414
TEK	NM_000459_bp2669_L	7010	0.217048	0.0208207	0.325867	0.0218714
TLK1	NM_012290_bp1894_L	9874	0.395609	0.0335382	0.0626947	2.82562e-07
TLK2	NM_006852_bp2087_L	11011	0.230373	0.000493045	0.048286	1.48467e-12
TLK2	NM_006852_bp4794_L	11011	0.311173	0.0052103	0.15089	0.0126329
TLK2	NM_006852_bp5241_L	11011	0.397544	0.0242034	0.284104	0.0115768
TNIK	NM_015028_bp2841_L	23043	0.120479	0.0283848	0.103875	0.00125326
TP53RK	NM_033550_bp874_L	112858	0.261264	0.0304553	0.127165	0.00780319
TP53RK	NM_033550_bp572_L	112858	0.360468	0.0109899	0.247682	0.00243029
TRIB2	NM_021643_bp1753_L	28951	0.255358	0.0038791	0.256915	0.00545217
TRPM6	NM_017662_bp4130_L	140803	0.303404	0.00293276	0.112659	1.1025e-06
TRPM7	NM_017672_bp4819_L	54822	0.393714	0.000592246	0.372902	0.00040581
TRRAP	NM_003496_bp11778_L	8295	0.310879	0.00296156	0.130502	8.43034e-09
TSSK3	NM_052841_bp982_L	81629	0.427319	0.0244134	0.330288	0.00201949
TTBK2	NM_173500_bp5389_L	146057	0.438491	0.0206548	0.439523	0.00283016
TXK	NM_003328_bp2573_L	7294	0.494469	0.0185222	0.518848	0.0521466
TYK2	NM_003331_bp3594_L	7297	0.237365	0.0135872	0.163309	6.18968e-05
ULK4	NM_017886_bp817_L	54986	0.411247	0.000921246	0.473692	0.0243266
VRK1	NM_003384_bp825_L	7443	0.147748	0.00616482	0.0461491	1.86585e-10
VRK1	NM_003384_bp888_L	7443	0.220394	0.0100909	0.167362	1.68659e-08
VRK2	NM_006296_bp719_L	7444	0.0687902	0.00997902	0.0554792	0.000421128
VRK2	NM_006296_bp616_L	7444	0.506519	0.00546055	0.260401	8.54972e-08
WEE1	NM_003390_bp3060_L	7465	0.43557	0.000350783	0.178144	0.000208628
WEE2	NM_001105558_bp2854_L	494551	0.28379	0.0214884	0.25897	0.00605477
WNK1	NM_018979_bp9625_L	65125	0.288006	0.0213641	0.0789097	0.00191546
WNK1	NM_018979_bp7719_L	65125	0.340709	0.0448387	0.160254	0.000110077
YSK4	NM_001018046_bp1337_L	80122	0.530567	0.0406266	0.301219	0.000710268
ZAP70	NM_001079_bp1815_L	7535	0.384571	5.39884e-05	0.507093	0.00822857
