# Supplementary material for: Identification of therapeutic targets applicable to clinical strategies in ovarian cancer
Source: BMC Cancer. 2016 Aug 24;16(1):678. doi: 10.1186/s12885-016-2675-5 (PMC4997769; doi:10.1186/s12885-016-2675-5)
Supplement: Additional file 4: Table S5. — Candidate shRNAs identified in Ovcar3. (XLS 55 kb) [file 12885_2016_2675_MOESM4_ESM.xls]

## Sheet: Sheet1
Symbol	shRNA name	GeneID	Day 10 vs Day 0		Day 14 vs Day 0
			Fold change	P value	Fold change	P value
ACVR2A	NM_001616_bp1266_L	92	0.157178	0.0159832	0.216232	0.0473936
ACVRL1	NM_000020_bp1468_L	94	0.0560747	0.0187772	0.0517646	0.0157284
ACVRL1	NM_000020_bp1225_L	94	0.245434	0.0517714	0.101325	0.000231965
ADCK5	NM_174922_bp986_L	203054	0.066838	0.014709	0.0614823	0.0119109
AFF3	NM_001025108_bp2861_L	3899	0.238906	0.045403	0.264121	0.00951114
ALK	NM_004304_bp4741_L	238	0.155176	0.010349	0.257064	0.0142572
ALPK2	NM_052947_bp3138_L	115701	0.0473304	0.00583889	0.043776	0.00469509
AMHR2	NM_020547_bp193_L	269	0.0464619	0.000854498	0.016458	0.000448384
ARPC2	NM_005731_bp280_L	10109	0.17485	0.03947	0.124249	0.0312361
ARPC3	NM_005719_bp223_L	10094	0.128082	0.0232763	0.135347	0.00626591
ATR	NM_001184_bp246_L	545	0.178215	0.0439097	0.0259021	9.59709e-10
AURKB	NM_004217_bp137_L	9212	0.00472266	2.85059e-05	0.12274	0.00867551
AURKC	NM_001015878_bp364_L	6795	0.0793339	0.00910237	0.0727711	0.00699554
BATF3	NM_018664_bp481_L	55509	0.0374477	0.0034237	0.0337516	0.00253205
BCORL1	NM_021946_bp4141_L	63035	0.295804	0.0499869	0.172148	0.000661564
BMPR1B	NM_001203_bp1764_L	658	0.138335	0.051228	0.104888	0.0232347
BRD3	NM_007371_bp2298_L	8019	0.131809	0.0353442	0.0599865	0.0119999
BRD4	NM_058243.2_bp1958_L	23476	0.033905	0.0355325	0.0777196	0.016692
BRSK1	NM_032430_bp1920_L	84446	0.0476454	0.00104329	0.0440203	0.000768717
BUB1B	NM_001211_bp2861_L	701	0.0362651	0.00102083	0.0336625	0.000783751
BUB1B	NM_001211_bp2680_L	701	0.237022	0.0200729	0.383124	0.0536016
CAMK1	NM_003656_bp216_L	8536	0.106523	0.0158647	0.265114	0.0285995
CAMK4	NM_001744_bp891_L	814	0.0246588	0.0321796	0.0240851	2.32326e-09
CARD11	NM_032415_bp1941_L	84433	0.240014	0.0539336	0.36669	0.000495662
CASK	NM_003688_bp830_L	8573	0.056069	0.0104202	0.0248199	1.40673e-05
CD180	NM_005582_bp2464_L	4064	0.0437569	7.56892e-05	0.039937	4.63738e-05
CDC2L2	NM_024011.2_bp1698_L	728642	0.0600159	0.00114788	0.0552515	0.00081654
CDC2L6	NM_015076_bp439_L	23097	0.0434572	0.00458351	0.0402483	0.00368098
CDC42BPG	NM_017525_bp4194_L	55561	0.0938851	0.0335483	0.0536974	0.0203493
CDK10	NM_052988.3_bp1399_L	8558	0.0842523	0.00402151	0.312676	0.0489157
CDK3	NM_001258_bp768_L	1018	0.0345316	0.0248751	0.0614286	0.00234077
CDK7	NM_001799_bp476_L	1022	0.0381516	0.00313582	0.035407	0.00251424
CDKL5	NM_001037343_bp3002_L	6792	0.0298893	0.00148807	0.0278433	0.00119038
CIT	NM_007174_bp4285_L	11113	0.0960591	0.00251988	0.0880299	0.00172736
CLK2	NM_003993_bp502_L	1196	0.0335975	1.65827e-06	0.053422	0.00696431
CREB3L2	NM_194071_bp494_L	64764	0.50214	0.0111266	0.650543	0.0446117
CRKRS	NM_016507.2_bp8112_L	51755	0.0418914	6.38659e-11	0.038746	2.15447e-11
CSNK1A1	NM_001892_bp1801_L	1452	0.635334	0.0414664	0.676487	0.017602
CSNK1G2	NM_001319_bp1474_L	1455	0.200155	0.00144624	0.243321	0.0393381
DCLK2	NM_001040260_bp2084_L	166614	0.0531614	0.0013734	0.049033	0.00100779
DDR2	NM_001014796_bp1077_L	4921	0.0354849	0.00252496	0.0329694	0.00202289
DEF6	NM_022047_bp786_L	50619	0.046289	0.00447828	0.0749121	0.00283437
DGKD	NM_003648_bp2909_L	8527	0.146216	0.0453288	0.0682506	0.0133386
DGKQ	NM_001347_bp2508_L	1609	0.426089	0.000441255	0.560638	0.00144378
EDA	NM_001005609_bp5052_L	1896	0.152484	0.0519224	0.0857192	0.0180047
EDA2R	NM_021783_bp366_L	60401	0.0402194	2.81675e-08	0.036748	1.14021e-08
ELL3	NM_025165_bp1480_L	80237	0.12813	0.000220857	0.0157988	1.28003e-05
EPHA3	NM_005233_bp2635_L	2042	0.014166	0.00178308	0.244168	0.0319955
EPHB3	NM_004443_bp2945_L	2049	0.0793048	0.018654	0.0234481	0.00101714
ERBB2	NM_004448.2_bp3482_L	2064	0.260599	0.0487963	0.188301	0.00114253
ERBB2	NM_004448.2_bp3146_L	2064	0.115658	0.00103945	0.197161	0.0156
ERBB3	NM_001982.2_bp455_L	2065	0.255206	0.0265551	0.158566	0.000117423
ERN2	NM_033266_bp1856_L	10595	0.0325373	0.0380748	0.0273908	4.84819e-05
ETV7	NM_016135_bp1467_L	51513	0.342575	0.00347537	0.421715	0.0286096
FASTK	NM_006712_bp504_L	10922	0.137024	0.0103615	0.00273053	1.23733e-07
FER	NM_005246_bp2389_L	2241	0.17354	0.0501776	0.271311	0.0501008
FES	NM_002005_bp2252_L	2242	0.0544105	0.000402365	0.0495399	0.000259685
FN3K	NM_022158_bp323_L	64122	0.234412	0.0246086	0.319641	0.0166351
FRAP1	NM_004958_bp7894_L	2475	0.12466	0.00449874	0.179561	0.0254706
FRAP1	NM_004958_bp4364_L	2475	0.274912	0.022544	0.203397	9.67526e-05
GIT2	NM_014776_bp1474_L	9815	0.116649	0.0116827	0.26497	0.0124069
GRB2	NM_002086_bp1481_L	2885	0.147364	0.00746192	0.391443	0.0436173
GRK6	NM_002082.3_bp1681_L	2870	0.0508656	6.63855e-10	0.017	0.000208212
GUCY2D	NM_000180_bp3419_L	3000	0.142307	0.000455605	0.064598	0.00386192
GUCY2F	NM_001522_bp3323_L	2986	0.0957458	0.0156862	0.419496	0.0510651
HES1	NM_005524_bp304_L	3280	0.464061	2.07167e-05	0.483719	0.0473804
HOMER3	NM_004838_bp767_L	9454	0.116802	0.022739	0.199509	0.000688311
IKBKB	NM_001556_bp858_L	3551	0.47034	0.0128191	0.453182	0.0466121
IKZF2	NM_001079526_bp736_L	22807	0.0167254	0.0127916	0.173647	0.0218389
IL13RA2	NM_000640_bp548_L	3598	0.129234	0.033847	0.038124	0.00513522
IL17RE	NM_153480_bp700_L	132014	0.166226	0.0292595	0.308201	0.0092377
IL1RL2	NM_003854_bp693_L	8808	0.0775379	0.00115405	0.338173	0.0118611
ILK	NM_004517.2_bp1453_L	3611	0.327645	0.0048378	0.269738	0.0182825
INSRR	NM_014215_bp3893_L	3645	0.0887288	0.0377118	0.0802206	0.0304296
ITK	NM_005546_bp383_L	3702	0.227576	0.0387011	0.380748	0.0273827
JUND	NM_005354_bp283_L	3727	0.13703	0.0105734	0.121189	0.00663736
JUND	NM_005354_bp1020_L	3727	0.105849	0.023937	0.277293	0.0105012
KIAA1274	NM_014431_bp1764_L	27143	0.532363	0.00672604	0.428482	0.00143914
KSR2	NM_173598_bp2202_L	283455	0.106406	0.0525327	0.0628647	0.00508546
KSR2	NM_173598_bp885_L	283455	0.196973	0.040738	0.275539	0.0352005
LATS2	NM_014572_bp3511_L	26524	0.0311265	0.000828486	0.00771523	6.87941e-05
LATS2	NM_014572_bp3691_L	26524	0.4289	6.52548e-05	0.412761	0.0141646
LEF1	NM_016269_bp1166_L	51176	0.17111	0.0510201	0.0837659	0.0311641
LOC646643	NM_001101401_bp742_L	646643	0.0260299	2.60645e-05	0.113008	0.0492463
LTA	NM_000595_bp449_L	4049	0.207231	0.0547161	0.162483	0.00164943
MAL	NM_002371_bp821_L	4118	0.597745	0.0293149	0.410225	0.0149868
MAML2	NM_032427_bp5229_L	84441	0.525157	0.000960094	0.376499	0.000338295
MAP2K7	NM_145185_bp711_L	5609	0.143375	0.0133878	0.0827789	0.0356163
MAP3K5	NM_005923_bp2900_L	4217	0.0482567	0.0076934	0.044098	0.00606075
MAP3K5	NM_005923_bp634_L	4217	0.179373	0.00814797	0.344161	0.0010669
MAP3K8	NM_005204_bp1279_L	1326	0.0602952	0.00134182	0.0551145	0.000934742
MAP3K8	NM_005204_bp1989_L	1326	0.371037	3.41548e-09	0.426489	0.000199051
MAP4K1	NM_001042600_bp1737_L	11184	0.239137	0.0504339	0.15831	0.00188192
MAPK12	NM_002969_bp1109_L	6300	0.204038	0.0288049	0.410335	0.0456368
MAPK14	NM_001315_bp884_L	1432	0.568407	7.22628e-05	0.620237	0.0223892
MAPK3	NM_002746.2_bp578_L	5595	0.0549566	0.00702943	0.0503543	0.00549133
MARCKSL1	NM_023009_bp989_L	65108	0.16586	0.00807274	0.44929	0.00638665
MAST3	NM_015016_bp195_L	23031	0.0236478	0.00540953	0.0699139	2.16928e-20
MAX	NM_002382_bp220_L	4149	0.1216	0.00113921	0.224281	0.000293098
MEF2A	NM_005587_bp1076_L	4205	0.593257	0.0549423	0.254397	0.00196304
MERTK	NM_006343_bp2598_L	10461	0.233779	0.0229965	0.129478	0.0199632
MKNK2	NM_199054.2_bp2833_L	2872	0.599273	0.0283186	0.215622	5.49296e-09
MST1R	NM_002447_bp4600_L	4486	0.0538501	0.0098234	0.0490627	0.00771559
MYEF2	NM_016132_bp728_L	50804	0.255646	0.0308514	0.631068	0.0406652
MYLK4	NM_001012418_bp5080_L	340156	0.22775	0.0475222	0.0324285	1.10572e-05
MYT1	NM_004535_bp3646_L	4661	0.131423	0.000955763	0.349508	0.000337454
NEK2	NM_002497_bp486_L	4751	0.324013	0.0383547	0.198466	6.22849e-55
NLRC3	NM_178844_bp3274_L	197358	0.445474	0.0148187	0.302595	0.0331035
NOTCH3	NM_000435_bp5177_L	4854	0.415943	0.0409963	0.613167	0.0344344
OCRL	NM_000276_bp4445_L	4952	0.524006	0.00165148	0.460933	0.025022
ORAI3	NM_152288_bp255_L	93129	0.136522	0.0459512	0.0418791	0.00731142
OXSR1	NM_005109_bp712_L	9943	0.228057	0.0488719	0.100211	0.0270518
PAK7	NM_020341_bp3470_L	57144	0.0426638	3.42446e-05	0.0389614	2.02182e-05
PCTK2	NM_002595_bp1578_L	5128	0.232914	0.00260933	0.305658	0.00744138
PDGFRA	NM_006206_bp5123_L	5156	0.04147	0.000758538	0.0379162	0.000535602
PDGFRA	NM_006206_bp719_L	5156	0.180934	0.0123577	0.233432	0.0311226
PDGFRB	NM_002609_bp4593_L	5159	0.0615448	0.0189845	0.18019	0.00443044
PDK3	NM_005391_bp835_L	5165	0.2309	0.0245421	0.585964	0.000759863
PGLYRP1	NM_005091_bp273_L	8993	0.118567	0.00377228	0.0805864	0.0178666
PHKG1	NM_006213_bp1239_L	5260	0.130145	0.0173841	0.0638039	0.0150139
PIK3AP1	NM_152309_bp1977_L	118788	0.17033	0.0141009	0.054634	0.00682421
PIK3CA	NM_006218_bp2452_L	5290	0.45118	0.0110179	0.269539	0.0356811
PIK3R2	NM_005027_bp2244_L	5296	0.228981	0.0311632	0.221544	0.019132
PLEKHA2	NM_021623_bp4971_L	59339	0.0615502	0.0272523	0.194193	3.14225e-05
POU2F2	NM_002698_bp943_L	5452	0.0973848	0.0132332	0.389	0.0156692
PPP3R2	NM_147180_bp216_L	5535	0.104169	0.0342933	0.0930466	0.0262645
PRDM1	NM_001198_bp2405_L	639	0.337956	0.00152501	0.293613	1.49391e-06
PRKACA	NM_002730_bp237_L	5566	0.0330829	0.000738172	0.0303801	0.000541422
PRKACA	NM_002730_bp1162_L	5566	0.0356822	0.00317521	0.0327515	0.00247726
PRKACG	NM_002732_bp291_L	5568	0.0585692	0.00712958	0.0295811	3.55804e-14
PRKCI	NM_002740_bp1349_L	5584	0.17102	0.00592613	0.077189	0.0166496
PSMD6	NM_014814_bp221_L	9861	0.477512	4.10452e-05	0.615752	9.7888e-05
PTEN	NM_000314_bp1686_L	5728	0.668001	0.000708146	0.563305	0.015031
PTK2	NM_005607_bp413_L	5747	0.165323	0.0156926	0.255283	0.00136751
PTK2B	NM_173174.1_bp4319_L	2185	0.489593	0.000111359	0.463574	5.18002e-06
PTPN18	NM_014369_bp1587_L	26469	0.240953	0.0230337	0.417988	0.00109852
RAPGEF1	NM_005312_bp4273_L	2889	0.170073	0.0539115	0.246276	0.00349389
RET	NM_020975.4_bp2843_L	5979	0.189209	0.00629299	0.164642	0.00106062
RHOA	NM_001664_bp872_L	387	0.0384065	0.000162532	0.0348528	0.000102994
RIPK5	NM_015375_bp2636_L	25778	0.0594952	0.00156431	0.0532837	0.001016
RPL6	NM_000970_bp116_L	6128	0.56164	0.000116791	0.438839	0.00169275
RPS13	NM_001017_bp315_L	6207	0.573431	7.67762e-07	0.59816	0.00774143
RPS6KA1	NM_001006665_bp821_L	6195	0.189738	0.0143685	0.261844	0.00131108
RPS6KA3	NM_004586_bp5375_L	6197	0.255172	0.0336285	0.319135	0.0265848
RPS6KA5	NM_004755_bp939_L	9252	0.0271259	4.61801e-06	0.0246713	2.57753e-06
RPS6KC1	NM_012424_bp3898_L	26750	0.037383	0.00437551	0.0338739	0.00333321
RPS6KL1	NM_031464_bp1847_L	83694	0.207992	0.0160533	0.110267	0.00342952
RRM1	NM_001033_bp1700_L	6240	0.515777	2.59424e-05	0.649924	0.000289429
RUNX1	NM_001001890_bp5882_L	861	0.0484986	2.08617e-05	0.0433679	1.02092e-05
SCYL1	NM_020680.3_bp456_L	57410	0.174106	0.00554347	0.0288376	2.9446e-10
SCYL1	NM_020680.3_bp1879_L	57410	0.0694733	0.021062	0.062116	0.01623
SGK2	NM_016276_bp1911_L	10110	0.345988	9.08781e-05	0.385623	0.0189914
SGK3	NM_013257.3_bp1256_L	23678	0.00546927	0.0001286	0.0559239	0.0226275
SHC1	NM_003029_bp2221_L	6464	0.333086	0.000171939	0.482852	0.0422901
SOS1	NM_005633_bp2100_L	6654	0.163065	0.00898258	0.159536	0.00386495
STAT5A	NM_003152_bp2695_L	6776	0.221171	0.0240747	0.27334	0.000294728
STAT5A	NM_003152_bp2079_L	6776	0.0680098	0.0118721	0.340549	0.0152683
STAT6	NM_003153_bp557_L	6778	0.243139	0.0222132	0.393384	0.0218648
STK36	NM_015690_bp1970_L	27148	0.0869573	0.0102719	0.0464687	0.0032412
TAOK3	NM_016281_bp3405_L	51347	0.586978	0.0177054	0.189739	0.000236317
TESK1	NM_006285_bp887_L	7016	0.158713	0.0435678	0.216922	0.0414418
TLK1	NM_012290_bp739_L	9874	0.15681	0.0249194	0.280933	0.000864724
TLR10	NM_001017388_bp654_L	81793	0.0509269	0.00202748	0.0463909	0.00145821
TLR3	NM_003265_bp303_L	7098	0.232014	0.0322848	0.339596	0.00285701
TNFRSF10D	NM_003840_bp2957_L	8793	0.246436	0.0293273	0.277763	0.038937
TNFRSF11A	NM_003839_bp2781_L	8792	0.626718	0.0315301	0.371078	0.0366336
TNFRSF13C	NM_052945_bp504_L	115650	0.106839	0.0087012	0.0635726	0.00743532
TNFRSF13C	NM_052945_bp710_L	115650	0.285935	0.00395234	0.2644	0.00805223
TNFRSF14	NM_003820_bp463_L	8764	0.172901	0.0240356	0.462884	0.015365
TNFRSF19	NM_018647_bp1005_L	55504	0.40453	0.0106995	0.279218	9.17875e-06
TNFRSF8	NM_001243_bp1086_L	943	0.205039	0.0133977	0.169012	0.00429636
TNFSF12	NM_003809_bp661_L	8742	0.176686	0.0111491	0.415583	0.050572
TNFSF18	NM_005092_bp223_L	8995	0.0446569	0.00078193	0.0407629	0.000544809
TTN	NM_133378.3_bp91900_L	7273	0.402651	0.00511791	0.419484	0.000307726
TWF1	NM_002822_bp937_L	5756	0.215925	0.0289913	0.216762	0.0163747
TWF2	NM_007284_bp1449_L	11344	0.0409661	0.00294773	0.0377263	0.00228992
TWF2	NM_007284_bp642_L	11344	0.469396	0.0214812	0.29897	5.22318e-05
TXK	NM_003328_bp236_L	7294	0.625046	0.000785466	0.560467	0.000172853
TYK2	NM_003331_bp1779_L	7297	0.175937	0.0276797	0.220442	0.0163433
UBE2N	NM_003348_bp2241_L	7334	0.20279	0.0135145	0.322283	0.0130181
UBE2V1	NM_021988.4_bp439_L	7335	0.0440737	0.0512388	0.0318205	0.0145512
VAV1	NM_005428_bp2697_L	7409	0.0254902	0.0009575	0.0477889	0.00612522
VAV3	NM_001079874_bp101_L	10451	0.090573	0.0228287	0.377099	0.0107097
WEE1	NM_003390_bp2723_L	7465	0.678555	0.0250005	0.369759	0.0304938
WNK1	NM_018979_bp5863_L	65125	0.674746	0.00190748	0.505733	3.89906e-11
WNK1	NM_018979_bp6372_L	65125	0.340248	4.36602e-05	0.54432	0.0460972
ZDHHC13	NM_001001483_bp423_L	54503	0.495328	0.0103539	0.450829	0.0169651
ZFP36L1	NM_004926_bp481_L	677	0.101103	0.00400659	0.13082	0.00718803
ZNF439	NM_152262_bp501_L	90594	0.179689	0.0175293	0.207758	0.0544488
ZNF827	NM_178835_bp3657_L	152485	0.0966935	0.000443983	0.301109	0.0367316
