# Supplementary material for: Identification of therapeutic targets applicable to clinical strategies in ovarian cancer
Source: BMC Cancer. 2016 Aug 24;16(1):678. doi: 10.1186/s12885-016-2675-5 (PMC4997769; doi:10.1186/s12885-016-2675-5)
Supplement: Additional file 5: Table S6. — siRNA validation screen result of 55 candidate targets in 6 ovarian cancer cell lines. (XLS 90 kb) [file 12885_2016_2675_MOESM5_ESM.xls]

## Sheet: Sheet1
Symbol	shRNA name		Day 10 vs Day 0		Day 14 vs Day 0
		GeneID	Fold change	P value	Fold change	P value
ABL2	NM_007314.3_bp4151_L	27	0.363651	0.0259018	0.401468	0.000268676
ADRBK1	NM_001619_bp1137_L	156	0.0131158	0.000227286	0.207015	0.00802633
AFF3	NM_001025108_bp3169_L	3899	0.567318	0.0320681	0.548691	0.0108381
AKT3	NM_005465_bp1078_L	10000	0.692822	0.00457049	0.570992	0.0402909
ARID3A	NM_005224_bp1494_L	1820	0.17637	0.0200992	0.319396	0.00807512
ARPC2	NM_005731_bp411_L	10109	0.419705	0.0483099	0.052333	0.00486091
ARPC4	NM_001024959_bp602_L	10093	0.100111	0.0177541	0.0799407	0.0112205
ATR	NM_001184_bp463_L	545	0.379965	0.0104564	0.21717	1.0826e-06
AURKA	NM_003600_bp1619_L	6790	0.0777204	0.0253699	0.0606847	1.61752e-09
BATF3	NM_018664_bp792_L	55509	0.205954	0.000398405	0.07135	0.013514
BCAR1	NM_014567_bp1690_L	9564	0.0318077	0.00147917	0.0298639	0.00120848
BCORL1	NM_021946_bp3433_L	63035	0.465797	0.00113574	0.51318	7.27309e-05
BIRC2	NM_001166_bp3469_L	329	0.466228	0.00437702	0.597904	0.0124354
BRD4	NM_058243.2_bp2119_L	23476	0.0501103	0.0180086	0.0472862	0.0158967
BRDT	NM_207189.2_bp2030_L	676	0.0714035	0.01745	0.225862	0.0122604
BUB1B	NM_001211_bp3131_L	701	0.0498197	0.00686034	0.046959	0.00583605
BUB1B	NM_001211_bp2861_L	701	0.0415912	5.61286e-05	0.091965	0.0388746
BUB1B	NM_001211_bp3177_L	701	0.42296	0.017212	0.212439	0.00664351
C9orf96	NM_153710_bp2598_L	169436	0.265028	0.021951	0.303803	0.032366
CAMK1G	NM_020439_bp1456_L	57172	0.0407969	6.57936e-05	0.0384896	4.83141e-05
CAMKK2	NM_006549_bp2239_L	10645	0.153284	3.84655e-11	0.296877	0.0139344
CARD10	NM_014550_bp303_L	29775	0.207626	0.0265956	0.142452	0.0063901
CARD6	NM_032587_bp1910_L	84674	0.102396	0.0422844	0.196886	0.0062683
CCND1	NM_053056_bp3075_L	595	0.456129	0.00076473	0.611975	0.0166293
CD27	NM_001242_bp1150_L	939	0.230857	0.00154041	0.334219	3.20127e-10
CD40LG	NM_000074_bp772_L	959	0.406082	9.34251e-06	0.353809	0.00616027
CD70	NM_001252_bp301_L	970	0.105425	0.000238263	0.170299	1.54648e-71
CD70	NM_001252_bp208_L	970	0.17071	0.00775599	0.266966	0.00149921
CD72	NM_001782_bp1274_L	971	0.224643	0.0150308	0.278613	0.0158465
CDC2L2	NM_024011.2_bp434_L	728642	0.0587805	0.00318709	0.055207	0.00257521
CDC2L5	NM_003718_bp4766_L	8621	0.0522014	0.000299122	0.247041	0.0458427
CDC2L5	NM_003718_bp4522_L	8621	0.239594	6.19193e-07	0.544096	0.00310395
CDC42	NM_001039802_bp1816_L	998	0.266972	5.37697e-55	0.320377	0.0122715
CDC42	NM_001039802_bp1922_L	998	0.391247	0.0233998	0.525797	0.0226745
CDC7	NM_003503_bp1358_L	8317	0.239755	0.037711	0.359985	0.0320815
CDK2	NM_001798_bp577_L	1017	0.0389687	0.00341392	0.0368565	0.00290081
CDK2	NM_001798_bp991_L	1017	0.0597524	3.42775e-08	0.0559773	1.6435e-08
CDK2	NM_001798_bp2045_L	1017	0.0828951	0.00728929	0.0773978	0.00582861
CDK2	NM_001798_bp695_L	1017	0.0397479	4.17033e-07	0.0975799	0.0344144
CDK2	NM_001798_bp1515_L	1017	0.111899	0.024362	0.103961	0.0199648
CEBPA	NM_004364_bp495_L	1050	0.521187	0.0150501	0.603022	0.0254632
CEBPB	NM_005194_bp999_L	1051	0.558859	0.0264039	0.306899	0.023467
CHUK	NM_001278_bp1543_L	1147	0.0964083	7.40926e-06	0.188845	0.00670569
CLK4	NM_020666_bp2170_L	57396	0.470953	0.0208971	0.405691	0.0481177
CLN8	NM_018941_bp3607_L	2055	0.244777	2.46751e-09	0.253812	0.00219148
CREB3L2	NM_194071_bp568_L	64764	0.548801	0.0103732	0.40257	0.026084
CRKL	NM_005207_bp1179_L	1399	0.0598432	0.000173086	0.0554649	0.000114932
CRKRS	NM_016507.2_bp4661_L	51755	0.0442482	0.00206889	0.0417498	0.00170352
CRKRS	NM_016507.2_bp4863_L	51755	0.0465281	1.58107e-08	0.0437618	8.14303e-09
CRKRS	NM_016507.2_bp4804_L	51755	0.00714253	9.27313e-06	0.214425	0.0186138
CSNK1E	NM_152221.2_bp814_L	1454	0.188404	0.0141841	0.0991043	0.00158193
CSNK1E	NM_152221.2_bp1126_L	1454	0.164871	0.00825443	0.126904	0.00495826
CSNK1G1	NM_022048_bp6867_L	53944	0.0503828	0.00244875	0.04744	0.00199737
CSNK1G1	NM_022048_bp6801_L	53944	0.258666	0.018592	0.299801	0.0138442
CSNK1G3	NM_004384.3_bp1887_L	1456	0.00788098	5.20276e-06	0.150771	0.00276602
CSNK2A1	NM_177559.2_bp1149_L	1457	0.383304	0.000448725	0.252989	0.00112956
DCLK2	NM_001040260_bp1622_L	166614	0.0845352	0.000146422	0.0787832	9.40841e-05
DCLK3	NM_033403_bp2216_L	85443	0.169895	0.0129319	0.00321667	3.90644e-08
DDR1	NM_013994.2_bp891_L	780	0.0231162	1.35289e-08	0.178913	0.0200435
DDR2	NM_001014796_bp554_L	4921	0.0669423	0.000522112	0.0626683	0.000379716
DDR2	NM_001014796_bp3063_L	4921	0.0575197	0.00601189	0.286248	0.0165136
DDX58	NM_014314_bp4153_L	23586	0.0797421	0.000785623	0.238105	0.0450732
DGKZ	NM_001105540_bp3884_L	8525	0.498993	0.0388595	0.236865	3.74148e-06
DOCK2	NM_004946_bp5719_L	1794	0.446284	0.0106312	0.501148	0.0334768
DUSP5	NM_004419_bp369_L	1847	0.227687	0.0040914	0.333407	0.0244288
DUSP5	NM_004419_bp1182_L	1847	0.351155	0.0148574	0.464241	0.0465913
DUSP5	NM_004419_bp1045_L	1847	0.475372	0.0200189	0.582028	0.027369
DYRK1B	NM_004714_bp2284_L	9149	0.382943	0.00209763	0.187924	0.0324439
DYRK4	NM_003845_bp1530_L	8798	0.545322	0.00848478	0.465301	0.00240208
EBF1	NM_024007_bp1131_L	1879	0.701079	0.0470448	0.376291	0.000159459
EDA2R	NM_021783_bp870_L	60401	0.333611	0.0247387	0.181193	0.000704351
EDA2R	NM_021783_bp698_L	60401	0.581272	0.0119617	0.44885	0.00433062
EDAR	NM_022336_bp812_L	10913	0.327124	5.84367e-05	0.231639	5.0972e-09
EDAR	NM_022336_bp1511_L	10913	0.510367	0.0204306	0.448846	0.00912894
EEPD1	NM_030636_bp1484_L	80820	0.51542	0.00304292	0.451773	0.0264147
EHF	NM_012153_bp844_L	26298	0.44086	0.00635385	0.497402	0.00557536
EIF2AK2	NM_002759_bp2036_L	5610	0.31314	0.00463983	0.269827	0.000491225
ELF2	NM_006874_bp1633_L	1998	0.334135	0.00347433	0.280392	0.00196527
ELF2	NM_006874_bp2735_L	1998	0.557245	0.000672997	0.587946	0.00156673
ELK1	NM_005229_bp1328_L	2002	0.527589	0.00010133	0.275569	1.64217e-11
ELL3	NM_025165_bp1704_L	80237	0.224064	0.000623174	0.198321	0.00364395
ENAH	NM_001008493_bp1601_L	55740	0.232176	0.0281979	0.334151	0.014934
EPHA7	NM_004440_bp2811_L	2045	0.322809	0.0243428	0.464287	7.42921e-07
EPHA8	NM_020526.3_bp332_L	2046	0.137799	0.00138228	0.16914	0.00431539
EPHB1	NM_004441_bp1862_L	2047	0.374042	0.0308055	0.199617	0.0234349
EPHB4	NM_004444_bp4064_L	2050	0.389689	0.000242962	0.357069	0.0161508
EPHB4	NM_004444_bp2554_L	2050	0.421616	0.0103909	0.422593	0.0220175
ERN2	NM_033266_bp1197_L	10595	0.208406	0.00198817	0.348077	0.00263031
EVL	NM_016337_bp289_L	51466	0.439212	0.00854126	0.470999	0.0214767
FAS	NM_000043_bp1188_L	355	0.574208	0.0173545	0.433235	0.00433654
FAS	NM_000043_bp2147_L	355	0.518048	0.017871	0.578684	0.0412328
FASTK	NM_006712_bp1541_L	10922	0.145364	4.0666e-05	0.151133	9.20581e-05
FGFR1	NM_023110.2_bp4149_L	2260	0.298649	0.0207965	0.500526	0.0431778
FGFR2	NM_022970.3_bp912_L	2263	0.0400925	0.00385245	0.0280712	1.83929e-09
FGR	NM_005248.2_bp1438_L	2268	0.376276	0.0245596	0.343217	0.000715006
FLT1	NM_002019_bp1018_L	2321	0.678497	0.0289105	0.309487	5.03711e-07
FOS	NM_005252_bp807_L	2353	0.0615508	9.24989e-25	0.130912	0.0116671
FOSB	NM_006732_bp1150_L	2354	0.394038	3.51668e-05	0.367367	0.000704398
FOXC1	NM_001453_bp1435_L	2296	0.125302	0.0255266	0.114786	0.0199339
FOXC1	NM_001453_bp2781_L	2296	0.334836	1.46024e-07	0.586638	0.0160539
FOXC1	NM_001453_bp2754_L	2296	0.511687	0.000477129	0.588554	0.0131036
FOXO1	NM_002015_bp2184_L	2308	0.336338	5.13998e-07	0.322877	0.00377994
FOXO1	NM_002015_bp1909_L	2308	0.617277	3.54389e-06	0.593363	1.98905e-07
GATAD2B	NM_020699_bp1820_L	57459	0.293136	9.44237e-06	0.385974	0.00225352
GRK6	NM_002082.3_bp1581_L	2870	0.593101	0.0294266	0.33627	0.00131015
GSG2	NM_031965_bp2408_L	83903	0.241847	0.0268559	0.0457693	0.00930261
GSK3A	NM_019884_bp1140_L	2931	0.308992	2.33992e-05	0.466526	0.00020698
GTF2I	NM_001518_bp1163_L	2969	0.388525	0.000678171	0.356412	0.012561
GTF2I	NM_001518_bp500_L	2969	0.465136	0.000998243	0.37319	0.00915294
GTF2I	NM_001518_bp906_L	2969	0.570614	0.0179324	0.377518	0.0376188
GUCY2F	NM_001522_bp3124_L	2986	0.172125	0.001131	0.497323	0.0487128
HCK	NM_002110_bp393_L	3055	0.119752	0.00102297	0.193646	0.0279521
HCLS1	NM_005335_bp1606_L	3059	0.384654	0.00436227	0.20811	2.22184e-05
HHEX	NM_002729_bp1540_L	3087	0.0380926	2.45532e-18	0.260745	0.0272485
HHEX	NM_002729_bp1018_L	3087	0.461634	0.0392178	0.347807	0.0258244
HIF1A	NM_001530_bp1338_L	3091	0.0365685	0.000390183	0.0342927	0.00029975
HIF1A	NM_001530_bp627_L	3091	0.602836	0.0383086	0.477197	0.00352705
HIPK4	NM_144685_bp1124_L	147746	0.570594	0.00619951	0.565687	0.0350862
HMGB1	NM_002128_bp2657_L	3146	0.363995	0.0177784	0.256709	0.00974088
HOMER2	NM_004839_bp217_L	9455	0.559323	0.00595639	0.435385	0.00404547
HOMER2	NM_004839_bp1512_L	9455	0.492599	2.76819e-05	0.501297	0.0018044
HOMER3	NM_004838_bp767_L	9454	0.17894	0.0303256	0.221723	0.00218847
HOPX	NM_032495_bp447_L	84525	0.0651197	0.00771181	0.0910891	0.0113725
ID1	NM_002165_bp256_L	3397	0.47679	0.0438076	0.363498	0.0146585
IKBKE	NM_014002_bp1235_L	9641	0.325898	0.00367271	0.513806	0.0238813
IKZF2	NM_001079526_bp1347_L	22807	0.511707	0.0265292	0.342681	5.51706e-05
IKZF2	NM_001079526_bp980_L	22807	0.442539	0.0173531	0.382527	0.000517149
IKZF4	NM_022465_bp1572_L	64375	0.340783	0.0266801	0.476406	0.0145361
IL10RB	NM_000628_bp1270_L	3588	0.436498	0.0224653	0.42948	0.00122504
IL10RB	NM_000628_bp670_L	3588	0.151192	1.46899e-07	0.44206	0.0111305
IL13RA2	NM_000640_bp548_L	3598	0.27624	0.0422913	0.031114	1.13518e-09
IL15RA	NM_002189_bp203_L	3601	0.368412	0.0348876	0.626028	0.047423
IL1R1	NM_000877_bp1046_L	3554	0.537073	0.0110951	0.456617	0.000299521
IL1RAPL1	NM_014271_bp1170_L	11141	0.604112	0.00813974	0.593117	9.96501e-05
IL20RB	NM_144717_bp1683_L	53833	0.372332	0.0124507	0.52086	0.00361769
IL22RA1	NM_021258_bp1468_L	58985	0.373616	0.000249919	0.297607	0.00277746
IL22RA1	NM_021258_bp678_L	58985	0.616785	0.0352532	0.551127	0.0275121
IL22RA1	NM_021258_bp2623_L	58985	0.60741	0.0167487	0.660815	0.0108332
IL28RA	NM_170743_bp349_L	163702	0.169979	2.5779e-05	0.384641	0.0187153
IL28RA	NM_170743_bp1222_L	163702	0.694267	0.0497357	0.649911	0.00724023
IL2RG	NM_000206_bp593_L	3561	0.354896	0.0362939	0.502663	0.0366041
IL2RG	NM_000206_bp982_L	3561	0.626289	0.0199006	0.601083	0.0203789
IL9R	NM_002186_bp882_L	3581	0.414596	0.012933	0.490492	0.00472962
ILF3	NM_004516_bp932_L	3609	0.263337	0.0190529	0.0715951	4.50249e-05
ILF3	NM_004516_bp2653_L	3609	0.464306	0.00367236	0.511833	0.00162495
ILK	NM_004517.2_bp1545_L	3611	0.0387927	0.00103411	0.0366069	0.000838881
ILK	NM_004517.2_bp1576_L	3611	0.0733123	0.018803	0.0564835	1.98424e-06
INPPL1	NM_001567_bp1860_L	3636	0.696247	0.00450495	0.598488	0.000825095
INSRR	NM_014215_bp3510_L	3645	0.30738	0.000215182	0.309037	0.0232437
IRF2	NM_002199_bp788_L	3660	0.617055	0.0137378	0.45324	5.49056e-05
IRF3	NM_001571_bp426_L	3661	0.486443	0.000684194	0.494996	0.0190369
IRF4	NM_002460_bp601_L	3662	0.314221	3.83869e-06	0.52629	0.0163355
IRF5	NM_001098627_bp1066_L	3663	0.615223	0.0315329	0.581619	9.15464e-05
ITK	NM_005546_bp933_L	3702	0.243382	0.00744014	0.440219	5.99026e-06
ITK	NM_005546_bp2923_L	3702	0.474729	0.0367052	0.459354	0.017137
ITPR1	NM_001099952_bp5296_L	3708	0.33588	0.00883168	0.170208	0.00244148
ITPR2	NM_002223_bp5956_L	3709	0.161493	0.000465073	0.170331	0.0009003
ITPR2	NM_002223_bp7735_L	3709	0.252708	1.47145e-11	0.323814	8.90556e-07
ITPR3	NM_002224_bp8411_L	3710	0.160907	1.3455e-11	0.284562	0.00669274
JAK2	NM_004972_bp3808_L	3717	0.598144	0.0110509	0.459183	0.0162747
KALRN	NM_001024660_bp4343_L	8997	0.169989	0.00859613	0.309199	0.0190099
KDR	NM_002253_bp3770_L	3791	0.382849	0.0125266	0.177309	0.00874219
KDR	NM_002253_bp4211_L	3791	0.406844	0.046799	0.557295	0.0315294
KDR	NM_002253_bp5141_L	3791	0.688935	0.0469712	0.592174	8.38851e-05
KIAA0999	NM_025164_bp744_L	23387	0.353949	0.00304486	0.248237	2.47613e-06
KIAA1274	NM_014431_bp938_L	27143	0.549575	0.0171732	0.520152	0.0345297
KIT	NM_000222_bp1902_L	3815	0.213696	0.0141315	0.323001	0.0380124
KSR1	NM_014238_bp2579_L	8844	0.150177	0.0068494	0.322965	0.0297068
LAX1	NM_017773_bp1418_L	54900	0.298888	0.00118606	0.354709	0.000964134
LBP	NM_004139_bp386_L	3929	0.42475	0.024932	0.192393	0.000463141
LCP2	NM_005565_bp1883_L	3937	0.412603	0.0266336	0.42914	0.00818578
LIME1	NM_017806_bp919_L	54923	0.107233	0.00388909	0.105305	0.00454048
LIMK2	NM_001031801_bp2439_L	3985	0.193925	0.00998974	0.195773	0.0257241
LRRK1	NM_024652_bp6084_L	79705	0.580743	0.0120788	0.378274	0.0048409
LRRK2	NM_198578_bp6432_L	120892	0.409105	0.0238402	0.207707	3.26368e-05
LRRK2	NM_198578_bp1225_L	120892	0.387043	0.00414092	0.327941	0.00513354
LTBR	NM_002342_bp921_L	4055	0.426906	0.0110258	0.369441	0.00826776
MAP2K7	NM_145185_bp711_L	5609	0.174428	0.0495026	0.0389397	1.86021e-11
MAP2K7	NM_145185_bp1236_L	5609	0.467788	0.013022	0.350168	0.00458562
MAP3K2	NM_006609_bp1707_L	10746	0.205818	0.0065921	0.30573	0.0346861
MAP3K2	NM_006609_bp564_L	10746	0.593205	0.0473917	0.432883	0.00877661
MAP3K3	NM_203351.1_bp3441_L	4215	0.231871	0.0211744	0.239467	0.0102127
MAP3K7	NM_145331.1_bp1535_L	6885	0.335549	1.13585e-09	0.286015	0.0114305
MAP3K7IP1	NM_006116_bp632_L	10454	0.347166	0.013092	0.240874	7.35683e-08
MAP3K9	NM_033141_bp3235_L	4293	0.46934	0.00360834	0.420891	0.00888141
MAP3K9	NM_033141_bp2124_L	4293	0.339335	0.0404467	0.600336	0.0382886
MAP4K3	NM_003618_bp2408_L	8491	0.523776	0.0267065	0.416573	0.00509783
MAPK11	NM_002751_bp386_L	5600	0.106161	0.0274224	0.0581901	5.28279e-19
MAPK3	NM_002746.2_bp478_L	5595	0.570067	0.0431521	0.383806	0.022437
MARK1	NM_018650_bp2537_L	4139	0.288321	0.032978	0.0925583	0.0381963
MARK3	NM_001128918.1_bp2869_L	4140	0.320674	0.0201605	0.259993	0.00905192
MARK3	NM_001128918.1_bp1225_L	4140	0.605918	0.0275184	0.55566	0.000322312
MAST3	NM_015016_bp1428_L	23031	0.0894791	0.00161759	0.100973	0.0394908
MEF2D	NM_005920_bp1745_L	4209	0.296735	0.0346386	0.369308	0.0366154
MGC42105	NM_153361_bp1811_L	167359	0.140401	0.00360865	0.161644	0.00156571
MINK1	NM_153827.3_bp2590_L	50488	0.213314	0.0139289	0.345508	0.000203528
MIOX	NM_017584_bp186_L	55586	0.406444	0.0171684	0.299159	0.0136687
MIOX	NM_017584_bp1165_L	55586	0.688766	0.00153974	0.528784	1.81321e-05
MKNK1	NM_003684_bp1151_L	8569	0.144004	0.00142349	0.090395	0.0196768
MKNK1	NM_003684_bp1371_L	8569	0.1347	0.047295	0.365475	0.0213401
MKNK2	NM_199054.2_bp933_L	2872	0.304685	0.0279185	0.162534	0.0116434
MST1R	NM_002447_bp1060_L	4486	0.393383	0.0224408	0.361651	0.0029981
MUSK	NM_005592_bp207_L	4593	0.602282	0.0294932	0.551264	0.011366
MYD88	NM_002468_bp687_L	4615	0.34831	1.51868e-07	0.458547	0.0461528
MYD88	NM_002468_bp883_L	4615	0.678797	0.0375103	0.465481	0.026303
MYEF2	NM_016132_bp4555_L	50804	0.453486	0.000515967	0.332209	0.0359608
MYLK	NM_053025_bp784_L	4638	0.374449	0.011347	0.311577	0.0123412
MYO3B	NM_001083615_bp1665_L	140469	0.377265	0.00534741	0.209649	0.00132055
MYOCD	NM_153604_bp1234_L	93649	0.426657	0.0184144	0.511373	0.0370043
NCF2	NM_000433_bp1569_L	4688	0.496771	0.00129912	0.441198	0.0118609
NCK1	NM_006153_bp791_L	4690	0.313679	0.00393003	0.337233	0.0305851
NCOR1	NM_006311_bp2853_L	9611	0.386271	0.00447032	0.522971	0.0258766
NEK1	NM_012224_bp3820_L	4750	0.368397	0.00432964	0.481802	0.0118487
NEK10	NM_152534.3_bp1314_L	152110	0.498106	0.0354993	0.217402	0.00132203
NEK3	NM_002498_bp1175_L	4752	0.326088	1.86031e-08	0.478993	0.00020639
NEK8	NM_178170_bp650_L	284086	0.046756	8.67865e-05	0.0440039	6.26548e-05
NFATC2	NM_012340_bp1946_L	4773	0.64586	0.0114491	0.461727	0.0408831
NFATC3	NM_004555_bp2797_L	4775	0.38956	0.0160881	0.410759	0.0204211
NFATC4	NM_004554_bp1680_L	4776	0.532494	0.0017365	0.64669	0.0241762
NFKBIE	NM_004556_bp912_L	4794	0.595479	0.00135869	0.569803	0.0297174
NLK	NM_016231_bp253_L	51701	0.257898	0.0391852	0.035695	0.000809132
NLRC3	NM_178844_bp2755_L	197358	0.317857	0.014619	0.476138	0.0193787
NOD2	NM_022162_bp2490_L	64127	0.281838	0.00562448	0.219679	9.04402e-12
NOTCH1	NM_017617_bp2240_L	4851	0.467693	0.0470866	0.523479	0.038393
NOTCH2	NM_024408_bp2631_L	4853	0.386384	0.00483621	0.0592868	1.60272e-05
NOTCH2	NM_024408_bp10786_L	4853	0.612816	0.0373559	0.384034	0.0101616
NR3C1	NM_000176_bp2088_L	2908	0.299538	0.0071391	0.300395	0.0439982
NRK	NM_198465_bp2070_L	203447	0.415473	0.0182781	0.354832	1.244e-16
NTRK1	NM_002529.3_bp1811_L	4914	0.391702	0.0267386	0.0804137	0.01732
NUAK1	NM_014840_bp1845_L	9891	0.0392856	1.59508e-07	0.142703	0.0106076
OCRL	NM_000276_bp1765_L	4952	0.472047	0.000697893	0.434488	0.00680151
ORAI2	NM_032831_bp229_L	80228	0.558773	0.0342485	0.242804	0.00926587
ORAI3	NM_152288_bp997_L	93129	0.4337	0.0168347	0.154661	0.00071751
ORAI3	NM_152288_bp962_L	93129	0.197297	4.2009e-05	0.16988	2.88564e-12
OXSR1	NM_005109_bp1349_L	9943	0.219724	0.00139837	0.0974484	0.00055182
PAK2	NM_002577_bp5877_L	5062	0.458487	0.0189629	0.383199	0.0165452
PAK4	NM_005884.3_bp1736_L	10298	0.465755	0.00420874	0.602928	0.0163797
PASK	NM_015148_bp1098_L	23178	0.156045	1.23378e-11	0.523457	0.00590709
PAX5	NM_016734_bp678_L	5079	0.584465	0.0464052	0.57256	0.0145285
PCGF3	NM_006315_bp4743_L	10336	0.0155546	0.000297421	0.0445306	5.51815e-05
PCTK2	NM_002595_bp2366_L	5128	0.399517	0.00409725	0.256765	0.00406877
PDGFRB	NM_002609_bp5383_L	5159	0.0387341	3.29829e-09	0.0365185	1.70997e-09
PDGFRB	NM_002609_bp3724_L	5159	0.024011	3.32958e-10	0.0633189	0.0127026
PDGFRB	NM_002609_bp4637_L	5159	0.443813	0.0302774	0.30183	0.0501045
PDK3	NM_005391_bp95_L	5165	0.256629	0.0050797	0.368513	0.0363476
PDK3	NM_005391_bp418_L	5165	0.504795	1.56535e-05	0.540558	0.00450987
PFTK1	NM_012395_bp1038_L	5218	0.225248	0.000493608	0.202653	9.01391e-05
PHF15	NM_015288_bp1203_L	23338	0.292915	0.000187679	0.647235	0.0433894
PHKG2	NM_000294_bp1339_L	5261	0.353323	0.0119113	0.316407	0.00284672
PIK3AP1	NM_152309_bp2379_L	118788	0.353106	0.000267954	0.274867	0.00502844
PIK3C2A	NM_002645_bp3849_L	5286	0.390451	0.00768581	0.47109	0.036183
PIK3C2B	NM_002646_bp5715_L	5287	0.304741	0.00756476	0.284812	0.0464401
PIK3CG	NM_002649_bp2687_L	5294	0.412986	0.00342641	0.300921	1.63523e-07
PIK3CG	NM_002649_bp3600_L	5294	0.293658	0.00887709	0.584837	0.0346687
PIK3R3	NM_003629_bp1516_L	8503	0.656807	0.00128043	0.408908	2.75096e-08
PIK3R3	NM_003629_bp1669_L	8503	0.521635	0.00090262	0.629048	0.00682757
PIM1	NM_002648_bp730_L	5292	0.0622243	0.0120997	0.0584332	0.0102873
PINK1	NM_032409_bp1601_L	65018	0.373466	0.0144508	0.474915	0.00963586
PIP4K2A	NM_005028_bp1195_L	5305	0.482563	0.000395102	0.497227	0.000246903
PIP5K3	NM_015040_bp6249_L	200576	0.0708818	0.0118554	0.0662863	0.00987574
PIP5K3	NM_015040_bp3603_L	200576	0.413081	0.0104816	0.342672	0.0294074
PKMYT1	NM_004203_bp1294_L	9088	0.271499	0.000642746	0.219138	0.0351406
PLAGL1	NM_001080951_bp1236_L	5325	0.424482	0.0108103	0.325788	0.0225054
PLK1	NM_005030_bp292_L	5347	0.0314226	1.56985e-09	0.219579	0.0318709
PLK3	NM_004073_bp1553_L	1263	0.086157	0.00076296	0.125256	0.00684854
PNCK	NM_001039582_bp1466_L	139728	0.0707106	0.0448991	0.0534291	0.012285
POU2F2	NM_002698_bp177_L	5452	0.45612	8.24034e-06	0.603115	0.0235924
PPP3CA	NM_000944_bp1756_L	5530	0.118075	0.0172314	0.21943	4.30494e-05
PPP3CC	NM_005605_bp1074_L	5533	0.534087	0.0460409	0.520207	0.00718643
PPP3R1	NM_000945_bp753_L	5534	0.543775	0.00949678	0.574176	0.0479256
PRKCA	NM_002737_bp1733_L	5578	0.286166	0.0303947	0.328876	0.0460361
PRKCB	NM_002738_bp1159_L	5579	0.612861	0.0238134	0.667435	0.0339123
PRKCD	NM_212539.1_bp887_L	5580	0.582976	0.000830226	0.568232	0.000225414
PRKD2	NM_001079880_bp2951_L	25865	0.605481	0.0300467	0.25747	0.0446222
PRKG1	NM_001098512_bp1978_L	5592	0.291372	0.00174124	0.434941	0.01573
PRKX	NM_005044_bp1199_L	5613	0.545507	0.00532549	0.504969	0.0272936
PRPF4B	NM_003913_bp1727_L	8899	0.292899	0.0199133	0.190863	6.25221e-12
PRPF4B	NM_003913_bp1270_L	8899	0.349638	0.0373963	0.245032	1.54071e-10
PSD3	NM_015310_bp1637_L	23362	0.494468	0.00657788	0.55666	0.0178819
PSKH1	NM_006742_bp441_L	5681	0.44233	0.00607877	0.390594	0.0357032
PSMC3	NM_002804_bp304_L	5702	0.344259	0.00348372	0.3337	0.00938282
PSMD12	NM_002816_bp1250_L	5718	0.237197	9.99798e-08	0.241856	1.67326e-15
PSMD6	NM_014814_bp221_L	9861	0.554943	1.6737e-05	0.564346	7.43225e-06
PUF60	NM_014281_bp577_L	22827	0.220717	0.0208245	0.0982062	0.000260612
RAP1A	NM_001010935_bp588_L	5906	0.550714	9.8979e-05	0.409603	1.22062e-05
RAP1GAP	NM_002885_bp489_L	5909	0.412471	0.00686614	0.525487	0.00019967
RAPGEF1	NM_005312_bp4273_L	2889	0.579362	0.00180583	0.360758	2.49401e-06
RELA	NM_021975_bp947_L	5970	0.499555	0.000235981	0.43424	0.00225376
RET	NM_020975.4_bp4676_L	5979	0.28958	6.90023e-09	0.629429	0.00259389
RHEB	NM_005614_bp1716_L	6009	0.0361062	6.24718e-06	0.33378	0.0190894
RIPK1	NM_003804_bp1111_L	8737	0.207014	0.00651636	0.326233	0.000919518
RIPK3	NM_006871_bp661_L	11035	0.52418	0.00760569	0.180882	0.0254752
ROCK1	NM_005406_bp4128_L	6093	0.415181	0.0025115	0.635035	0.00936756
ROCK2	NM_004850_bp3764_L	9475	0.384539	0.0166801	0.345735	0.000105001
ROR1	NM_005012.2_bp736_L	4919	0.070355	0.00592132	0.0411017	0.000675521
RPL6	NM_000970_bp116_L	6128	0.559138	2.49908e-15	0.213898	5.35786e-07
RPS13	NM_001017_bp315_L	6207	0.102196	1.18063e-22	0.191567	1.02568e-16
RPS6KB1	NM_003161_bp297_L	6198	0.279784	0.0102957	0.494209	0.03101
RRM1	NM_001033_bp1700_L	6240	0.362616	3.35023e-07	0.239669	1.68124e-11
SARM1	NM_015077_bp1150_L	23098	0.206761	0.0210503	0.165489	0.019315
SARM1	NM_015077_bp1336_L	23098	0.591439	0.025856	0.541735	0.00655608
SCN2A	NM_001040142_bp4232_L	6326	0.194219	0.0284004	0.284703	0.00649688
SCYL2	NM_017988_bp2461_L	55681	0.44988	3.24318e-06	0.408095	9.79731e-05
SCYL2	NM_017988_bp2046_L	55681	0.327096	0.0303091	0.427006	0.0353138
SGK2	NM_016276_bp1935_L	10110	0.385443	0.0232481	0.0202563	3.07532e-05
SH2B1	NM_015503_bp2737_L	25970	0.330663	4.09341e-06	0.342595	1.66906e-05
SH2B2	NM_020979_bp1016_L	10603	0.408521	5.447e-10	0.555965	4.84232e-12
SH2B3	NM_005475_bp1356_L	10019	0.416684	0.028277	0.430652	0.0100287
SIGIRR	NM_021805_bp1486_L	59307	0.0788569	0.0150964	0.0723773	0.0125459
SLA	NM_001045556_bp1521_L	6503	0.218996	0.0199354	0.0833962	0.0281228
SMARCA2	NM_003070_bp4853_L	6595	0.697262	0.00884364	0.654221	0.049531
SMARCA4	NM_003072_bp1731_L	6597	0.0487826	3.5871e-10	0.0454142	1.36666e-10
SMG1	NM_015092_bp4462_L	23049	0.114293	0.000195654	0.119021	9.0183e-07
SMG1	NM_015092_bp8995_L	23049	0.28306	5.86655e-05	0.488316	0.00294964
SPEG	NM_005876_bp10129_L	10290	0.232651	0.000305922	0.153054	0.000121575
SPIB	NM_003121_bp500_L	6689	0.185335	0.000310331	0.203342	0.000754768
SRC	NM_005417_bp1756_L	6714	0.184164	0.00954433	0.127873	0.0183379
STAP1	NM_012108_bp587_L	26228	0.419845	8.47196e-06	0.196371	0.00620387
STAT6	NM_003153_bp1208_L	6778	0.0450824	0.00127088	0.0823769	0.0149672
STK24	NM_003576.3_bp3626_L	8428	0.1403	0.00729051	0.146537	0.0136543
STK24	NM_003576.3_bp1301_L	8428	0.659234	0.0400935	0.625005	6.34423e-06
STK3	NM_006281_bp1848_L	6788	0.303583	0.00052104	0.183234	0.00498011
STK31	NM_031414_bp3111_L	56164	0.465041	0.00601444	0.503916	0.0450306
STK32A	NM_001112724.1_bp592_L	202374	0.134084	0.048878	0.0741063	4.67227e-22
STK33	NM_030906_bp1893_L	65975	0.13065	0.000928755	0.198033	0.000368832
STK36	NM_015690_bp1970_L	27148	0.367457	0.000311035	0.253504	0.000263405
TAF1	NM_004606_bp6916_L	6872	0.353721	0.000239349	0.340287	0.000130673
TAOK1	NM_020791_bp4407_L	57551	0.362153	0.0303976	0.225634	0.0132688
TAS2R14	NM_023922_bp439_L	50840	0.345312	0.00723758	0.55229	0.0175
TBX21	NM_013351_bp1114_L	30009	0.393116	0.0215751	0.157612	0.00143751
TBX21	NM_013351_bp1019_L	30009	0.437637	0.00450238	0.49188	2.51563e-05
TCFL5	NM_006602_bp732_L	10732	0.313892	0.00168072	0.428842	0.00429664
TEK	NM_000459_bp4598_L	7010	0.125049	0.04579	0.257728	0.0450133
TEX14	NM_198393.2_bp1006_L	56155	0.217492	0.00262456	0.468057	0.0244495
TFCP2	NM_005653_bp1459_L	7024	0.510252	0.0042265	0.582694	0.00300232
TGFBR1	NM_004612_bp1522_L	7046	0.345123	0.0210077	0.172142	0.00261768
TGIF1	NM_003244_bp1374_L	7050	0.260811	0.0103037	0.0722186	0.0143206
TGIF1	NM_003244_bp686_L	7050	0.340458	0.000105793	0.485676	0.00448059
TGIF1	NM_003244_bp596_L	7050	0.532138	0.000957755	0.485864	0.00214084
TIRAP	NM_001039661_bp901_L	114609	0.410511	0.00778922	0.521774	0.00066654
TLR3	NM_003265_bp908_L	7098	0.245885	0.00807122	0.401501	0.030425
TLR8	NM_138636_bp1995_L	51311	0.497445	0.0212802	0.515909	0.0113937
TLR9	NM_017442_bp2603_L	54106	0.43379	0.0221566	0.531065	0.0360373
TNFAIP3	NM_006290_bp1510_L	7128	0.211231	0.00101245	0.23306	0.00324637
TNFAIP3	NM_006290_bp2066_L	7128	0.250792	0.0252116	0.354311	0.00882252
TNFRSF10C	NM_003841_bp327_L	8794	0.279558	0.0413461	0.0554354	8.15695e-05
TNFRSF11A	NM_003839_bp573_L	8792	0.252275	0.00298893	0.442608	0.0434722
TNFRSF12A	NM_016639_bp153_L	51330	0.219063	0.000148402	0.384283	0.000155089
TNFRSF13C	NM_052945_bp504_L	115650	0.229047	0.00282868	0.401056	0.0447712
TNFRSF14	NM_003820_bp946_L	8764	0.0723298	0.0114906	0.188376	0.00833755
TNFRSF14	NM_003820_bp463_L	8764	0.364903	0.0271975	0.207943	9.6994e-06
TNFRSF17	NM_001192_bp506_L	608	0.274217	1.92e-11	0.201455	4.63516e-07
TNFRSF17	NM_001192_bp538_L	608	0.60536	0.00325301	0.592691	0.0245534
TNFRSF18	NM_004195_bp708_L	8784	0.287048	0.000584568	0.491002	0.0248632
TNFRSF19	NM_018647_bp1032_L	55504	0.539685	0.00019148	0.403669	0.0333958
TNFRSF19	NM_018647_bp1178_L	55504	0.444089	0.00258014	0.617009	0.0052558
TNFRSF1A	NM_001065_bp1047_L	7132	0.256146	0.0171869	0.179656	3.42425e-05
TNFRSF1B	NM_001066_bp1444_L	7133	0.33491	0.0284142	0.230203	0.00133397
TNFRSF4	NM_003327_bp170_L	7293	0.147055	3.27206e-08	0.265081	0.00851692
TNFRSF8	NM_001243_bp619_L	943	0.398833	0.0037134	0.362782	0.043494
TNFRSF9	NM_001561_bp670_L	3604	0.300336	6.53431e-21	0.314263	0.00115795
TNFSF18	NM_005092_bp223_L	8995	0.0392962	7.2956e-06	0.03717	5.068e-06
TNFSF18	NM_005092_bp476_L	8995	0.503882	0.00104088	0.588252	0.0392062
TNFSF4	NM_003326_bp231_L	7292	0.461493	0.00169484	0.327943	6.64798e-06
TNK1	NM_003985_bp2238_L	8711	0.0773837	0.0153722	0.108648	0.0393801
TOLLIP	NM_019009_bp1525_L	54472	0.512973	0.00082436	0.513927	0.0332427
TP53RK	NM_033550_bp689_L	112858	0.281361	0.0036494	0.0937418	0.000421135
TP53RK	NM_033550_bp969_L	112858	0.232643	0.00378289	0.141681	0.0199752
TRADD	NM_003789_bp116_L	8717	0.323016	0.0412056	0.233824	0.0118575
TRADD	NM_003789_bp830_L	8717	0.604158	0.0349805	0.309728	0.00130793
TRAF2	NM_021138_bp692_L	7186	0.256857	0.0119759	0.0918325	0.000587796
TRAF3IP2	NM_147200_bp1943_L	10758	0.562919	0.0502058	0.395052	0.0209435
TRAF5	NM_001033910_bp1281_L	7188	0.54551	0.00742468	0.450214	0.0251108
TRAF6	NM_004620_bp1867_L	7189	0.510926	0.0427164	0.444006	0.0234248
TRAF6	NM_004620_bp637_L	7189	0.489982	0.00301377	0.498067	0.0246023
TRIO	NM_007118_bp3549_L	7204	0.490486	0.00654664	0.210625	0.00847454
TRPM6	NM_017662_bp8174_L	140803	0.38358	3.18141e-16	0.369881	3.35043e-05
TRPM6	NM_017662_bp6089_L	140803	0.500983	0.0391298	0.614696	0.0112729
TRRAP	NM_003496_bp11318_L	8295	0.468866	0.0022364	0.533544	0.00506169
TSC22D1	NM_006022_bp381_L	8848	0.43109	5.9505e-05	0.354579	0.00822078
TSSK2	NM_053006_bp133_L	23617	0.670922	0.0260784	0.385388	3.96542e-05
TSSK3	NM_052841_bp982_L	81629	0.322261	0.0155618	0.493903	0.0452226
TSSK6	NM_032037_bp570_L	83983	0.543674	0.0416054	0.324814	0.0249949
UBE2N	NM_003348_bp430_L	7334	0.362176	0.00604523	0.474467	0.00744132
UHMK1	NM_175866_bp343_L	127933	0.504594	0.0170812	0.410538	0.0371659
ULK2	NM_014683_bp5620_L	9706	0.191256	7.99294e-05	0.415886	0.000610603
USP22	NM_015276_bp1459_L	23326	0.55105	6.5267e-06	0.557512	0.000433035
VRK3	NM_016440.3_bp967_L	51231	0.218028	0.0144602	0.159797	0.00377532
VRK3	NM_016440.3_bp1838_L	51231	0.468814	0.0124246	0.473173	0.00537583
WEE1	NM_003390_bp2286_L	7465	0.0876331	0.0121433	0.0226431	0.00205585
WEE1	NM_003390_bp3060_L	7465	0.195295	0.00265875	0.30651	0.000595206
WNK4	NM_032387_bp3731_L	65266	0.276602	0.00393395	0.385443	0.0152997
YES1	NM_005433_bp1656_L	7525	0.544723	0.0288626	0.294713	6.03568e-07
ZBTB32	NM_014383_bp1330_L	27033	0.495287	0.0497309	0.292255	0.0442096
ZBTB32	NM_014383_bp1641_L	27033	0.428469	0.0379024	0.304486	0.0162022
ZBTB7A	NM_015898_bp576_L	51341	0.527211	0.0424093	0.506208	0.00756725
ZDHHC13	NM_001001483_bp715_L	54503	0.574317	0.022841	0.602353	0.0496392
ZFAT	NM_001029939_bp3530_L	57623	0.65278	0.00706829	0.588606	0.00113182
ZFP36L1	NM_004926_bp188_L	677	0.472284	0.0454181	0.205385	0.00155693
ZFP36L1	NM_004926_bp2605_L	677	0.567579	0.0197367	0.602325	0.0184059
ZNF207	NM_001032293_bp1625_L	7756	0.0243731	1.54608e-05	0.0642328	0.0308067
ZNF207	NM_001032293_bp428_L	7756	0.434421	0.00749257	0.489319	8.50774e-05
ZNF215	NM_013250_bp2001_L	7762	0.434338	0.000109185	0.429301	0.00575917
ZNF439	NM_152262_bp2352_L	90594	0.458651	2.39172e-05	0.651309	0.0101946
